# Supplementary material for: Robust derivation of transplantable dopamine neurons from human pluripotent stem cells by timed retinoic acid delivery
Source: Nat Commun. 2022 Jun 1;13:3046. doi: 10.1038/s41467-022-30777-8 (PMC9160024; doi:10.1038/s41467-022-30777-8)
Supplement: Supplementary file 4 — Source Data [file 41467_2022_30777_MOESM4_ESM.xls]

## Sheet: Fig 1
	Figure 1
	1c																						1e				1f	rabbit OCT4 antibody Santa Cruz Biotechnology, 1:4000
	Values from single cell quantifications of SOX1 and OCT4 (values presented as arbitary units. Values in each row correspond to an individual cell differentiated in dSMADi or dSMADi+RA2D																						Values of Log 10 Fold Change (FC) between					goat SOX1 antibody 1:4000, R&D Systems
	Values in each row correspond to an individual cell differentiated in dSMADi or dSMADi+RA2D at different days in culture (2-5 DDC)																						dSMADi+RA2D cultures at 2DDC and ESCs					mouse ACTIN antibody 1:4000, Seven Hills Bioreagents
																							(See Supplementary table 1)
	2DDC					3DDC					4DDC					5DDC							Gene	Log10 (FC)
	dSMADi		dSMADi+RA2D			dSMADi		dSMADi+RA2D			dSMADi		dSMADi+RA2D			dSMADi		dSMADi+RA2D					NANOG	-7.408
	OCT4	SOX1	OCT4	SOX1		OCT4	SOX1	OCT4	SOX1		OCT4	SOX1	OCT4	SOX1		OCT4	SOX1	OCT4	SOX1				GDF3	-7.012
	9.758	129.375	188.668	197.581		23.791	381.266	53.736	1518.88		1040.53	99.594	90.956	153.103		0	541.031	80.092	1038.4				LEFTY1	-5.139
	740.024	113.903	327.585	278.757		0	250.386	72.61	1498.57		980.721	76.385	70.822	1054.02		3.073	522.71	63.575	1085.56				NODAL	-4.52
	893.945	107.917	261.353	156.276		30.813	203.496	83.938	1419.47		862.093	89.975	66.225	143.786		3.974	488.594	52.889	1051.94				LEFTY2	-2.658
	940.315	103.667	265.222	200.987		59.277	176.207	22.963	1102.99		759.797	59.596	66.156	1099.96		0	469.511	52.818	1303.69				TIMP4	-1.79
	926.269	101.1	284.867	263.1		131.473	162.112	55.25	1080.57		741.968	36.305	66.076	228.032		0	458.991	52.092	1545.4				TDGF1	-1.693
	811.239	98.133	362.329	324.124		21.041	148.065	18.75	1057.4		728.585	69.254	63.517	931.923		1.695	427.869	49.275	919.63				IDO1	-1.237
	488.891	96.934	309.755	172.562		125.773	135.164	54.915	1007.79		725.628	78.434	60.841	434.038		0	426.362	44.583	1475.04				PRDM14	-1.093
	884.836	90.634	397.519	176.204		100.373	127.577	23.661	926.163		667.059	89.081	58.431	1323.59		6.357	425.828	31.468	1042.21				CD9	-0.958
	984.751	90.044	262.582	503.225		33.732	124.468	31.075	889.164		616.569	94.389	58.048	1685.32		6.982	405.506	31.089	1139.67				POU5F1	-0.897
	12.37	88.154	285.453	322.417		300.301	121.489	19.443	851.836		533.787	73.571	57.329	1015.64		1.277	394.571	29.437	446.93				FOXO1	-0.765
	286.394	86.863	348.119	230.158		257.684	120.37	34.578	802.177		517.502	89.566	57.132	730.942		1.034	378.853	26.588	771.071				ZFP42	-0.655
	1108.86	80.003	558.952	138.091		203.394	118.187	79.702	756.37		512.142	74.443	55.708	582.702		14.227	370.168	25.76	729.743				DNMT3B	-0.652
	284.302	77.765	263.195	120.136		154.034	115.134	33.225	745.684		496.02	110.15	54.502	114.244		0	366.902	25.551	676.134				ETV5	-0.414
	1098.13	76.164	318.233	205.428		177.27	114.273	51.699	737.631		470.731	101.273	53.894	781.806		2.755	366.232	25.361	604.345				ETV1	-0.351
	514.725	73.733	378.127	215.401		66.473	113.91	34.195	668.483		465.768	82.287	52.749	267.183		0	365.279	24.236	1055.24				ETV4	-0.334
	871.065	73.616	292.798	151.22		285.968	112.912	65.289	659.275		438.937	64.109	51.25	292.215		7.38	338.501	23.104	1194.05				KLF7	-0.189
	1032.92	73.227	313.99	336.837		180.605	108.664	83.778	655.181		378.525	119.959	50.312	621.034		0	335.532	23.072	392.497				CDH1	-0.156
	120.757	73.07	258.134	267.111		335.241	107.015	48.245	652.544		354.808	118.323	49.28	446.059		0	335.022	22.726	888.956				SOX3	0.246			1g	rabbit OCT4 antibody Santa Cruz Biotechnology, 1:4000
	1255.54	73.026	254.801	128.158		109.115	106.201	78.914	645.92		353.045	24.153	48.444	904.389		1.347	329.638	22.42	792.07				RARA	0.317				goat SOX1 antibody 1:4000, R&D Systems
	1.402	70.219	380.232	158.983		13.43	103.2	53.259	629.329		312.62	85.684	47.301	1445.4		0	326.105	22.314	254.575				DLK1	0.666				mouse ACTIN antibody 1:4000, Seven Hills Bioreagents
	552.871	69.567	312.55	209.435		139.644	94.796	37.662	627.671		291.44	97.248	47.157	909.033		1.186	323.892	21.258	309.674				HES1	0.721
	830.806	67.658	324.14	121.407		161.473	91.399	51.971	620.15		280.238	88.49	46.616	444.395		5.985	320.837	20.278	1103.55				NCAM1	0.782
	269.704	64.46	386.494	186.228		206.925	87.773	27.006	617.096		260.929	100.517	44.733	158.555		0	297.361	17.943	1191.54				NRG1	0.855
	11.603	63.172	398.866	198.896		148.32	84.8	75.796	610.584		246.425	81.105	43.785	266.591		3.26	283.419	17.146	90.68				POU3F1	0.857
	856.765	62.873	387.088	209.07		179.675	84.317	19.695	586.493		235.589	46.209	43.602	935.835		0.296	279.361	15.428	1123.2				SOX21	0.976
	670.944	62.324	273.857	188.496		220.484	82.341	31.209	576.459		229.209	104.193	42.6	166.683		0	276.483	15.373	1178.21				NRCAM	1.035
	932.184	61.345	333.396	419.396		144.632	82.16	22.138	573.016		219.156	55.737	42.271	795.308		0	270.7	14.68	1695.85				FOXJ1	1.12
	911.331	59.629	322.068	379.247		99.923	81.351	18.169	555.759		207.996	81.207	40.167	318.353		0	269.444	13.042	1067.35				CYP26A1	1.294
	749.05	58.833	192.79	133.678		147.373	80.514	63.563	553.889		201.573	72.298	40.043	943.791		9.043	261.987	12.641	225.672				NR2F2	1.495
	893.868	58.108	191.674	150.495		266.767	80.3	65.785	550.994		189.08	85.056	37.604	1191.15		0	257.817	11.93	990.326				SULF1	1.566
	612.623	57.911	232.109	204.277		175.125	77.241	42.243	540.871		172.445	70.74	37.305	375.191		0	250.997	11.752	1619.15				PAX6	1.784
	928.493	57.861	255.131	108.053		48.242	76.041	4.652	536.589		154.874	100.612	37.285	772.762		0	248.982	11.405	1348.09				RFX4	2.005
	1062.06	56.838	285.915	321.964		199.109	75.876	12.766	526.739		149.35	119.816	37.167	2393.76		0	246.684	11.317	1128.54				SOX1	2.175
	774.61	56.312	182.536	236.346		131.058	75.592	10.433	525.731		144.944	107.512	36.773	797.434		1.393	245.4	10.926	454.793				ZEB2	2.306
	683.633	55.905	138.58	318.013		231.629	75.028	70.154	516.784		144.927	79.413	36.727	518.283		6.472	227.316	10.57	594.139				RARB	2.419
	938.02	55.277	335.031	167.873		210.886	74.76	10.972	516.547		136.104	64.165	36.265	538.868		16.773	225.409	10.068	2057.02				HOXA1	3.662
	789.358	54.67	280.605	306.409		269.606	73.732	64.715	504.459		133.606	95.559	35.942	706.297		0	222.518	9.843	1381				GBX2	4.301
	149.221	54.435	521.188	168.036		202.01	73.085	28.017	502.632		132.25	125.818	35.553	1377.01		7.406	212.617	9.692	702.343				ZBTB16	6.038
	865.338	53.802	151.127	264.342		79.921	72.979	3.217	493.653		130.173	102.779	34.949	1797.85		0	212.439	9.606	589.775
	526.665	53.787	320.212	132.75		180.99	71.229	52.032	485.25		126.152	91.418	34.76	808.343		0	204.949	9.128	642.786
	700.845	53.27	219.946	173.318		187.12	71.112	47.642	468.85		124.543	73.967	34.169	698.981		9.67	202.897	9.11	1042.72
	316.824	52.899	169.915	208.656		258.403	70.447	45.133	462.257		115.169	106.46	33.749	895.611		0	201.902	8.866	556.766
	854.387	52.18	274.157	191.641		177.851	69.436	23.84	457.004		114.471	94.702	33.587	991.931		0	199.189	8.802	532.637
	713.89	51.659	225.396	222.037		107.956	68.156	19.702	445.924		114.115	91.724	32.953	402.868		0	198.2	8.705	2396.51
	591.349	51.11	395.682	158.644		112.418	67.236	47.985	434.376		113.532	95.388	32.928	935.313		0	196.993	8.704	955.351
	1063.45	50.662	496.815	261.096		176.707	66.67	28.793	429.879		113.043	77.854	32.379	862.917		0	192.536	8.606	1535.28
	643.356	50.371	219.532	339.328		15.454	66.572	40.739	419.151		112.627	133.571	32.103	194.123		7.699	191.569	8.246	832.304
	574.13	49.87	341.291	245.156		369.266	65.837	27.115	411.817		108.753	67.739	32.012	1461.95		2.787	185.136	7.766	1712.28
	821.937	49.725	171.436	278.477		197.556	65.777	19.097	410.79		107.99	86.164	31.871	212.753		0	183.512	7.69	1584.07
	1007.29	49.637	198.486	371.457		258.679	65.731	9.735	403.298		107.722	89.556	31.786	678.274		0	180.832	7.374	1553.63
	833.08	49.621	207.892	412.25		125.736	65.043	23.342	386.206		107.497	84.044	31.673	174.541		4.679	180.695	6.722	905.762
	574.79	49.404	351.247	532.774		441.117	64.954	10.42	372.788		104.935	99.853	31.632	809.674		0	179.129	6.536	935.973
	243.633	49.197	283.451	436.414		167.303	64.455	122.991	363.873		102.786	103.2	31.242	885.361		0	170.943	6.424	1894.99
	483.298	49.033	265.961	290.265		189.82	63.597	28.058	363.521		102.786	91.768	30.97	658.272		0	170.109	6.409	1269.42
	29.885	48.555	403.536	206.382		98.3	63.026	46.662	359.489		100.061	140.891	30.875	903.062		0	168.448	6.35	727.228
	1051.51	47.919	433.664	208.477		229.94	62.297	45.402	358.966		99.231	72.207	30.427	733.226		0	168.202	6.315	482.35
	-15.4	47.28	463.688	167.959		265.636	62.106	113.621	353.817		95.084	101.265	30.394	151.934		0	166.331	6.21	2354.71
	1027.05	46.988	435.63	151.51		198.213	61.078	21.261	350.559		92.792	59.192	30.322	345.012		1.005	165.503	6.009	1657.76
	635.803	45.368	167.322	189.626		143.372	61.075	18.05	349.295		92.666	87.191	30.3	1733.88		0	164.477	5.847	266.545
	589.221	45.247	313.004	231.399		285.434	60.643	50.952	344.243		89.281	110.805	30.149	2061.24		0	162.49	5.572	1160
	594.354	43.79	249.1	152.962		38.765	59.785	47.543	340.834		86.413	26.845	30.12	738.571		2.511	160.483	5.563	1555.22
	680.564	42.481	356.29	380.98		197.362	59.61	24.961	340.134		80.579	76.707	30.001	460.353		0.377	160.009	5.441	1056.97
	776.874	40.813	329.903	336.938		151.82	59.354	36.342	335.879		80.373	127.517	29.906	443.004		0	159.53	5.412	1470.97
	159.912	40.79	621.177	208.402		164.15	59.336	0	335.287		75.183	63.564	29.642	179.771		6.575	158.269	5.402	1252.89
	729.286	39.783	327.522	372.652		389.519	58.945	0	335.212		70.498	113.205	29.088	413.293		0	156.251	5.308	2033.09
	191.16	39.549	306.678	383.405		113.818	58.213	40.331	332.183		69.451	104.352	28.975	580.142		2.505	154.118	5.165	2522.61
	980.787	37.653	547.49	162.015		322.094	58.135	27.387	329.279		68.12	111.48	28.723	211.107		0.549	153.85	5.115	503.171
	538.216	36.318	282.304	285.012		250.535	57.978	20.283	327.606		60.311	87.479	28.619	158.149		1.148	149.97	5.078	2796.9
	456.332	35.24	433.158	139.73		261.889	56.983	2.919	324.08		57.988	111.309	28.364	527.747		0	149.647	4.854	253.648
	503.441	34.875	236.269	211.104		103.866	56.754	34.695	323.321		56.147	100.932	28.325	227.663		3.193	149.469	4.792	1977.7
	825.325	32.905	166.681	91.058		263.344	55.995	137.449	321.681		48.099	93.358	28.208	149.025		6.267	148.731	4.564	1647.48
	1016.97	32.593	162.962	101.327		210.924	55.462	43.137	305.399		47.336	137.477	28.168	114.851		0	142.735	4.136	2190.05
	1018.16	32.542	226.215	205.766		334.939	55.058	46.721	305.046		41.858	111.34	28.081	107.452		0	138.929	3.945	1089.81
	896.02	28.273	210.683	144.997		290.959	54.918	34.241	299.028		40.957	108.913	28.052	297.021		11.012	133.733	3.915	491.423
	463.549	27.866	229.111	74.143		415.163	54.145	86.668	293.396		40.932	67.713	27.513	177.119		0	133.648	3.862	1472.24
	640.473	27.734	145.66	156.825		84.76	53.482	114.248	291.263		36.796	76.751	27.28	648.044		0.291	133.575	3.833	1151.07
	425.959	27.089	264.084	104.931		172.148	53.321	7.777	287.532		33.593	124.752	27.025	629.593		0	133.195	3.772	1495.23
	176.578	24.694	112.752	210.612		363.766	52.931	59.918	285.988		29.946	47.802	27.016	231.856		3.231	126.699	3.645	2018.59
	773.97	24.685	282.507	247.937		121.635	52.925	35.026	266.081		28.382	81.797	26.907	597.371		0	125.198	3.603	635.748
	496.42	24.165	289.52	185.682		260.67	52.576	77.876	264.899		26.358	99.179	26.682	383.489		3.373	124.407	3.415	1038.61
	652.439	20.947	358.115	191.463		176.951	52.575	47.929	257.655		17.816	223.459	26.583	673.357		0	123.722	3.111	734.933
	532.325	20.171	255.101	144.12		278.483	52.004	104.894	228.346		15.956	126.586	26.463	586.548		0	123.455	3.11	1096.87
	685.787	19.94	336.509	155.044		207.361	51.816	56.006	226.056		12.869	676.25	26.443	423.035		3.738	123.377	2.997	1275.73
	368.244	17.429	236.239	453.924		214.066	51.338	106.785	222.075		10.798	151.838	26.381	357.583		14.813	121.81	2.79	713.393
	685.725	15.275	218.254	371.625		31.824	51.083	9.424	222.033		9.267	473.696	26.351	197.963		2.368	112.847	2.731	1131.13
	517.36	334.267	353.448	152.803		323.875	50.848	84.898	219.084		7.262	373.375	26.323	562.432		5.6	111.472	2.708	2360.78
	487.16	316.405	297.934	124.716		54.85	50.544	14.057	218.747		6.655	326.848	26.316	373.346		3.432	107.349	2.598	1764.48
	429.442	280.779	267.727	177.033		369.453	50.54	42.308	209.818		6.47	326.883	25.581	206.097		0	105.043	2.478	1419.03
	751.772	274.056	153.737	199.285		292.295	50.123	60.261	203.924		6.408	331.305	25.257	124.391		0	101.728	2.435	745.38
	758.956	246.035	292.904	154.622		256.296	49.947	23.106	196.953		6.147	447.364	25.176	508.895		12.932	99.969	2.405	1339.07
	636.534	222.443	60.729	85.873		167.891	49.798	66.409	187.102		0.803	209.278	24.91	876.892		23.508	99.508	2.265	2397.9
	776.317	221.732	224.317	117.317		302.874	49.696	70.863	185.382		0.545	469.971	24.881	630.481		7.172	98.317	2.237	1325.63
	1130.05	217.06	310.228	142.668		272.58	49.382	40.208	184.515		0	242.681	24.408	413.365		2.578	98.219	2.103	1625.72
	952.864	215.974	265.599	151.329		212.347	49.279	35.992	183.498		0	91.749	24.396	247.527		12.058	96.312	1.997	951.599
	189.291	214.543	211.345	93.561		377.644	49.166	190.334	183.31		0	68.374	24.023	809.091		1.231	94.719	1.851	1588.44
	577.169	213.763	248.905	124.739		81.152	48.659	59.991	182.349		333.216	110.815	23.995	844.746		6.881	93.767	1.84	1071.23
	173.125	212.934	286.537	210.934		245.137	48.481	31.747	180.557		325.748	112.92	23.894	1101.89		0.541	93.337	1.783	1042.14
	683.69	212.871	172.379	93.917		95.586	47.601	69.032	177.952		277.025	106.863	23.829	518.088		0.158	92.989	1.757	1448.97
	688.284	212.146	304.966	144.347		246.193	47.371	33.069	175.859		269.973	91.292	23.81	348.322		7.844	92.411	1.396	714.089
	543.234	209.932	32.62	170.409		166.93	47.171	35.995	171.718		269.032	76.907	23.599	1053		4.965	92.189	1.343	219.387
	1012.11	207.728	197.92	108.295		208.925	47.17	2.559	167.227		253.687	109.551	23.46	486.532		56.612	88.131	1.277	1055.32
	595.423	200.834	311.91	198.549		382.669	46.061	30.503	159.229		239.217	93.952	23.451	235.159		3.363	83.378	1.021	950.21
	601.693	199.754	33.564	172.035		107.44	44.708	44.659	153.243		223.524	70.137	23.353	204.179		0	83.106	1.011	711.561
	427.907	194.674	287.997	156.44		131.354	43.604	28.348	147.626		218.255	109.663	23.201	869.903		15.496	83.073	0.911	827.878
	655.264	193.031	39.091	197.914		98.296	42.845	43.286	147.49		212.754	129.284	22.358	261.507		0.227	82.644	0.847	756.754
	784.139	189.245	352.694	138.647		129.739	42.584	188.881	147.345		210.672	91.424	22.265	288.123		1.413	82.566	0.529	226.154
	724.063	188.531	271.032	92.971		164.017	42.379	95.069	142.75		207.794	96.318	22.243	152.832		0	82.007	0.518	832.373
	732.582	185.867	246.043	141.398		115.299	41.572	125.981	141.915		187.286	106.504	22.146	1677.7		0	81.164	0.448	1046.01
	514.61	185.775	244.908	139.672		107.774	41.464	107.079	140.811		185.314	99.559	22.087	463.087		4.864	79.884	0.439	1191.78
	768.091	183.501	328.79	84.051		284.237	41.349	77.162	130.542		174.681	101.729	21.937	480.238		0	79.779	0.235	689.564
	526.226	182.929	299.323	81.629		85.798	41.033	70.128	126.086		156.899	98.082	21.934	223.212		4.573	78.449	0.219	561.042
	857.392	182.474	180.927	131.181		184.91	41.025	5.69	123.05		154.525	86.268	21.851	292.51		0	76.746	0.119	1426.35
	649.576	176.473	318.44	120.096		74.1	40.837	31.979	122.161		142.109	118.803	21.557	656.289		0	76.354	0.077	855.91
	526.276	176.009	352.36	81.721		102.026	40.697	125.785	119.321		140.182	119.065	21.478	589.021		0	75.711	0.076	1390.15
	802.829	173.671	419.272	166.252		225.938	40.677	10.976	118.655		139.989	143.326	21.256	247.76		0	72.024	0.053	266.457
	955.777	169.188	164.863	120.664		80.932	40.631	93.095	118.252		129.641	116.38	21.236	500.123		10.549	69.656	0	1221.21
	769.974	167.81	268.423	697.297		278.681	39.604	59.444	110.862		129.42	90.663	21.233	505.302		0	67.343	0	1014.72
	533.31	166.199	377.885	102.109		117.712	39.591	8.975	110.181		129.162	114.704	20.952	272.232		5.843	63.781	0	227.574
	1204.16	165.658	318.745	136.695		57.023	38.957	4.433	105.625		123.268	101.906	20.788	239.323		5.168	63.561	0	1808.41
	763.494	163.35	34.704	251.361		481.716	38.915	115.845	100.433		118.207	117.342	20.724	362.543		0	63.043	0	558.287
	580.471	162.528	309.537	120.473		75.058	38.594	68.595	96.184		117.988	99.075	20.497	332.755		3.602	63.029	0	2054.35
	1171.28	162.213	304.391	314.823		738.035	38.431	82.118	94.688		112.562	113.572	20.273	231.703		0	60.124	0	608.506
	673.804	161.423	236.025	213.148		182.13	38.267	74.556	92.391		109.802	104.694	20.241	230.328		0	59.891	0	836.329
	660.805	160.772	524.036	94.498		176.882	38.232	62.183	87.205		107.201	78.948	20.15	206.654		1.768	58.963	0	564.44
	439.835	159.511	286.652	80.552		488.182	38.067	2.626	87.058		101.136	110.271	20.136	534.022		0	58.587	0	721.546
	740.867	159.058	267.827	46.416		179.905	37.534	24.409	78.259		99.863	128.365	19.985	242.07		9.858	54.121	0	568.975
	565.49	157.693	6.537	70.088		170.943	37.436	34.6	78.145		93.035	80.927	19.866	528.982		8.615	54.023	0	1177.36
	1180.75	157.102	169.599	84.229		201.797	36.833	90.348	77.201		92.799	115.342	19.856	207.49		0	53.458	0	733.384
	734.419	154.638	231.953	69.537		48.486	35.995	61.34	74.237		88.136	121.151	19.794	335.349		3.905	46.986	0	831.991
	755.75	154.094	267.755	140.946		117.365	35.717	0.927	72.583		86.177	152.053	19.672	736.788		1.085	46.627	0	539.894
	770.869	147.258	289.831	95.943		201.92	34.906	32.06	70.606		81.32	101.297	19.567	353.429		0	45.827	0	916.383
	626.698	146.283	206.726	198.856		205.862	34.85	10.42	70.379		81.051	138.672	19.421	386.612		1.044	45.694	0	771.794
	621.937	145.504	293.473	97.238		274.014	34.608	0	66.299		80.484	141.443	19.311	273.041		0	43.259	0	982.497
	970.486	145.299	32.014	27.64		309.809	34.301	46.858	65.973		77.305	119.529	19.159	328.25		0	41.325	0	1607.9
	388.226	143.953	271.321	84.977		336.653	33.864	38.477	61.464		77.143	95.763	18.817	651.059		0	37.972	0	1461.86
	694.941	140.374	169.559	70.526		157.564	33.718	71.626	55.72		76.823	74.248	18.492	218.746		0	36.995	0	972.634
	678.937	136.851	267.744	109.098		239.707	33.23	33.777	43.527		75.787	136.262	18.471	531.458		1.336	35.681	0	1504.68
	752.435	136.766	270.453	175.158		103.055	33.171	20.167	32.663		75.21	101.666	18.126	215.026		0	34.329	0	1348.26
	574.098	135.788	241.257	163.259		304.506	32.767	78.658	28.24		74.698	143.609	17.992	938.331		1.043	33.351	0	679.579
	1133.48	132.357	279.907	175.203		116.051	32.71	25.173	0		74.497	104.389	17.621	371.862		5.524	33.323	0	390.567
	824.014	132.32	-1.611	140.153		196.301	32.351	144.056	178.135		74.423	109.107	17.519	213.556		0	32.997	0	109.793
	788.433	131.244	263.999	197.317		231.077	31.581	103.84	304.867		73.517	122.864	17.088	517.149		0	32.344	0	967.695
	639.554	130.652	316.495	125.991		138.357	31.235	95.829	544.888		72.644	128.977	17.048	301.509		0	31.87	0	353.018
	433.094	130.026	466.7	87.053		130.734	30.51	87.186	210.399		71.89	137.369	16.874	424.582		0	30.949	0	1636.27
	558.236	129.598	357.325	129.042		331.615	30.394	78.903	132.269		64.82	115.153	16.458	818.66		7.505	30.72	0	80.437
	882.325	128.748	196.886	107.974		220.116	30.249	78.903	54.328		63.667	132.234	16.22	229.478		12.554	30.196	0	595.749
	524.205	127.259	342.4	133.373		212.509	30.246	75.483	365.215		53.726	173.137	15.816	351.229		0	29.907	0	1050.67
	464.512	126.636	284.011	97.267		270.713	29.666	72.537	883.046		53.169	150.231	15.803	375.784		0	28.728	0	959.036
	832.738	125.58	9.897	112.052		208.916	29.128	72.183	201.619		52.204	104.512	15.724	167.84		5.214	28.402	0	990.114
	1015.49	125.236	258.792	116.384		35.198	28.463	72.105	270.805		52.12	205.009	15.286	439.549		8.943	28.058	0	500.107
	608.004	120.575	188.357	58.534		160.103	28.278	69.314	327.902		51.358	108.831	15.244	227.994		2.833	27.822	0	1177.12
	810.565	119.642	359.776	174.064		242.21	28.087	65.024	441.991		48.815	149.507	15.2	368.987		0	25.307	0	1077.08
	607.413	119.019	3.629	207.781		74.267	27.912	61.084	342.269		48.104	101.797	14.834	149.654		17.783	24.697	0	623.767
	886.501	118.809	243.371	91.04		170.6	27.542	60.457	251.267		47.814	134.862	14.679	642.517		4.767	24.24	0	714.545
	399.885	118.17	172.212	77.194		191.282	27.343	58.09	358.469		47.526	177.763	14.622	623.896		0	22.847	0	845.098
	705.214	117.809	275.408	89.63		72.742	26.784	56.959	260.696		47.397	93.548	14.494	1117.39		0.588	22.312	0	845.098
	424.534	117.203	196.256	146.274		105.348	26.695	55.688	25.569		46.71	193.383	14.386	684.776		0	22.285	0	426.433
	619.455	111.992	291.847	94.314		47.566	25.659	53.382	340.648		46.328	35.16	14.187	106.523		9.059	22.169	0	472.869
	721.164	111.636	5.142	97.701		248.113	24.804	51.147	560.603		45.145	117.848	13.926	145.144		0	22.148	0	114.301
	472.078	111.077	227.153	92.952		199.831	24.44	45.672	38.571		45.069	140.744	13.919	372.134		21.173	21.569	0	932.475
	870.461	108.45	415.854	65.462		255.153	23.218	44.11	316.385		44.534	197.728	13.634	97.241		0	16.817	0	198.794
	927.889	108.163	46.261	71.09		195.598	22.639	42.383	297.817		44.371	72.243	13.599	239.106		9.178	16.485	0	1172.64
	672.767	108.069	585.058	119.169		105.316	21.905	41.359	225.002		43.943	106.922	13.541	202.713		0.683	16.407	0	68.338
	554.603	107.583	330.196	118.186		217.113	21.513	40.474	90.137		41.43	97.104	13.498	193.816		14.422	12.519	0	816.221
	801.484	107.356	271.871	188.498		196.019	21.2	39.99	111.384		40.403	197.906	12.913	422.904		4.483	12.244	0	813.737
	883.05	104.697	497.44	161.418		526.898	20.503	37.132	173.574		37.262	171.931	12.654	388.681		0	11.732	0	235.718
	592.31	103.925	87.332	275.286		115.975	20.093	35.501	0		34.743	100.816	12.24	169.018		3.707	10.822	0	127.408
	705.503	98.219	158.445	83.649		188.805	19.024	32.695	178.389		32.802	146.99	12.014	151.916		0	9.166	0	833.577
	603.294	97.256	43.752	136.593		89.873	18.819	32.01	335.849		30.123	59.967	11.615	173.451		0	9.121	0	458.025
	526.447	96.305	301.11	114.868		211.672	18.387	31.562	28.079		29.435	262.541	11.075	144.379		10.829	9.049	0	1532.67
	534.146	60.711	85.231	174.561		179.391	17.943	30.218	10.57		26.6	164.883	8.052	248.28		18.814	7.766	0	666.783
	801.581	52.664	28.275	146.393		270.387	17.941	29.635	196.016		25.993	94.615	7.574	167.497		0	7.758	0	1373.6
	795.64	29.209	30.783	127.775		155.905	17.794	28.518	139.06		23.599	78.433	75.252	334.549		0	3.666	0	382.243
	728.868	99.082	206.17	95.7		176.007	17.317	27.415	43.434		17.973	158.606	64.859	1234.59		2.631	2.389	0	410.385
	724.406	15.982	91.239	228.112		207.423	17.053	27.327	37.333		10.218	172.281	45.418	459.117		0	2.278	0	353.041
	688.555	25.263	84.702	171.133		503.074	17.036	26.955	437.399		9.16	60.716	43.963	405.396		1.676	0.844	0	760.378
	670.14	76.812	44.322	153.485		143.09	16.958	26.455	459.519		7.002	136.978	43.411	1006.97		8.705	0	0	451.002
	629.621	45.384	139.899	133.627		193.175	16.94	26.008	41.8		3.763	101.88	41.554	511.81		0.67	0	0	457.832
	608.141	36.945	261.761	106.824		254.291	16.38	24.176	33.613		0.325	71.807	41.482	478.597		14.126	0	0	371.1
	606.555	43.365	179.528	133.75		129.346	16.114	23.946	224.515		47.931	202.67	37.07	901.049		14.657	0	0	207.206
	599.034	87.14	181.952	82.931		311.626	14.094	23.388	73.716		28.075	123.114	36.493	146.205		1.61	797.516	0	614.932
	597.685	90.662	135.722	115.87		209.634	14.003	22.021	123.363		77.532	106.804	35.365	977.011		0	778.067	0	346.04
	591.804	38.189	196.763	162.491		83.159	13.063	21.636	269.762		67.062	204.79	33.114	29.826		4.731	769.487	0	353.348
	585.937	31.991	135.27	196.265		302.174	11.257	21.058	170.489		45.802	113.84	30.835	185.444		6.027	720.986	0	303.558
	585.189	19.41	88.464	80.433		130.205	10.712	20.429	30.214		42.489	191.688	29.055	262.354		3.193	698.887	0	197.645
	580.963	40.154	130.405	198.83		147.385	10.572	17.232	10.39		146.126	83.607	28.963	642.053		16.749	667.672	0	259.14
	577.98	44.075	131.461	135.917		146.882	5.267	16.116	68.792		94.36	39.328	28.783	295.994		12.932	629.482	0	216.756
	505.553	35.066	174.671	125.969		260.907	5.239	15.155	117.917		63.773	145.084	28.688	23.024		0.279	604.311	0	209.595
	484.135	56.403	242.233	148.289		72.784	2.606	11.166	319.147		62.061	237.937	27.188	547.63		1.939	599.973	0	162.627
	451.299	75.792	260.811	246.965		186.434	2.467	10.941	420.817		37.571	82.553	27.096	1233.56		2.306	592.305	0	122.875
	436.17	65.715	207.565	94.09		243.471	0	9.725	22.299		59.371	139.668	24.9	548.261		0	571.031	66.16	332.246
	433.226	52.042	149.897	169.286		175.245	0	9.298	286.896		44.423	145.127	24.694	621.356		0	560.75	34.26	1939.58
	427.049	54.464	196.527	80.729		111.069	0	9.213	323.662		66.941	181.178	24.587	973.699		0	550.067	30.291	730.503
	421.74	49.761	242.144	182.831		77.565	0	9.092	186.399		68.959	163.744	24.361	1006.79		12.146	548.103	30.105	667.466
	404.77	48.546	220.72	141.084		145.178	0	9.066	72.734		48.251	143.349	23.61	408.711		4.235	541.492	22.307	506.088
	403.882	45.16	214.588	149.053		136.76	0	5.277	96.78		32.619	95.508	23.17	1085.11		9.405	520.76	19.282	1206.54
	378.585	58.597	154.373	71.939		487.454	55.238	4.764	5.157		35.242	265.485	22.988	141.041		7.951	518.166	18.847	1268.84
	337.68	54.892	52.765	120.872		403.57	48.403	1.432	65.815		56.395	211.328	21.792	685.71		0	481.855	18.213	251.237
	305.094	68.146	356.135	138.285		351.201	35.887	0	16.205		50.978	71.851	21.572	515.78		0.569	470.209	17.8	2919.36
	292.123	53.683	213.234	99.999		348.96	48.376	0	27.642		110.591	59.323	21.058	395.753		3.475	459.985	17.068	1366.2
	277.454	34.994	75.877	118.126		342.363	38.3	0	27.206		81.184	82.614	20.16	938.624		0	432.88	16.395	685.721
	265.715	41.114	25.154	71.441		337.332	37.64	0	130.077		83.688	90.28	19.569	707.421		0.744	428.372	15.368	2024.55
	249.782	74.488	31.637	105.556		324.879	27.142	0	95.493		127.368	87.67	19.237	235.841		4.756	418.862	14.78	355.082
	243.831	34.814	48.804	124.826		300.762	40.95	84.227	86.999		59.242	217.234	18.801	531.652		1.962	410.699	14.218	3010.14
	217.645	64.592	77.429	119.055		289.603	62.04	79.273	85.867		80.283	70.981	18.243	358.934		5.892	403.815	12.93	1520.03
	216.362	88.558	81.748	267.054		289.101	40.505	76.641	34.887		36.388	290.637	18.222	539.918		0.913	389.923	12.095	465.485
	211.735	28.38	82.646	215.889		287.544	55.836	65.52	687.945		22.465	106.017	16.827	938.156		0	385.542	11.971	2045.76
	187.504	52.108	95.09	260.73		283.303	61.142	65.474	28.514		85.154	132.377	16.002	921.755		3.547	382.929	11.35	1758.77
	176.937	79.141	124.276	214.049		280.235	58.353	65.247	239.455		49.627	100.903	15.861	149.386		2.17	376.759	11.325	494.691
	171.304	25.699	163.795	378.879		279.962	64.317	61.738	319.129		62.149	116.665	15.025	528.638		4.626	370.903	10.918	2053.76
	158.12	32.035	166.116	278.954		277.504	55.908	57.899	56.543		48.814	165.272	14.858	814.546		9.25	369.73	10.722	446.875
	149.841	45.563	172.98	376.391		276.727	31.776	57.426	72.956		77.187	121.848	14.332	1159.01		9.86	368.222	10.684	442.101
	148.605	77.21	181.974	200.21		271.313	40.926	52.849	554.53		53.804	323.188	14.259	733.019		4.065	361.235	10.507	3390.2
	140.229	11.435	184.007	86.839		268.956	43.488	51.565	83.444		42.945	104.789	13.961	898.354		9.602	356.461	10.295	450.777
	137.364	42.685	193.814	155.226		263.063	48.628	50.622	154.389		52.053	69.921	13.894	323.791		3.425	355.398	9.915	2186.98
	132.566	41.618	203.902	156.941		256.82	93.997	50.277	72.711		58.692	130.705	13.561	540.17		5.924	347.582	9.779	3162.68
	132.244	51.212	204.493	105.249		256.065	67.936	50.064	175.506		117.396	410.998	13.37	832.524		5.856	335.289	9.73	2114.44
	120.855	51.193	205.605	190.617		228.76	78.498	49.979	28.148		37.981	235.764	13.213	1926.96		6.456	324.804	9.542	921.869
	97.923	64.853	214.002	327.734		216.738	66.316	49.58	55.199		39.724	128.765	13.178	1300.92		4.182	323.316	9.354	1349.51
	0	89.656	224.856	159.675		215.222	99.962	49.483	90.348		64.925	128.66	13.064	618.222		2.396	318.317	8.652	282.432
	0	21.185	230.765	213.814		213.681	47.554	49.232	75.649		73.337	63.605	12.825	642.893		0	314.11	8.453	3297.55
	897.746	57.423	240.591	290.442		211.758	29.928	48.469	50.633		152.229	105.493	12.799	866.919		9.515	305.223	8.421	1135.15
	867.863	71.683	243.473	153.911		209.023	46.498	47.542	76.046		114.863	114.365	12.786	938.282		4.844	304.805	8.27	464.816
	856.682	95.308	244.109	125.451		202.359	36.648	44.834	99.271		115.845	220.636	12.718	581.128		0.086	287.542	8.237	1560.22
	851.536	102.672	252.17	244.277		200.595	27.239	44.472	545.392		63.02	123.507	12.513	197.323		0.213	286.602	8.143	1231.82
	832.021	14.754	262.59	199.554		194.316	25.093	44.093	96.984		54.084	100.248	12.197	1049.27		1.61	275.991	8.043	1486.75
	810.425	37.853	267.874	231.885		190.384	24.334	39.809	96.163		138.695	73.135	11.895	989.714		0	275.264	7.943	756.784
	793.657	47.432	269.336	269.725		185.788	68.925	39.214	585.29		63.844	549.065	11.23	1073.77		0	274.926	7.892	1042.85
	791.246	91.705	272.433	107.131		180.816	79.242	37.236	466.052		48.73	131.584	11.138	1068.75		1.054	269.363	7.516	869.203
	767.72	64.213	278.48	143.296		176.827	61.732	36.358	442.641		56.157	85.884	10.826	711.087		5.277	269.036	7.487	1626.32
	765.332	51.935	288.105	180.023		174.819	37.067	36.21	158.608		63.818	60.797	10.22	483.153		10.85	259.42	7.436	2010.72
	732.189	56.671	292.635	95.816		174.326	46.346	34.526	65.056		174.238	72.168	10.053	281.174		8.801	258.014	7.394	1426.53
	721.47	71.166	293.247	110.61		168.774	44.342	34.113	42.084		150.688	69.433	10.017	880.836		1.037	252.908	7.36	430.644
	676.363	56.391	295.003	151.864		165.422	46.213	32.134	152.356		7.982	98.493	9.961	1057.59		4.981	252.373	7.193	2011.33
	671.186	28.651	304.236	122.441		155.254	24.077	31.876	28.961		20.42	264.453	9.816	623.097		5.43	244.221	7.134	329.765
	662.059	47.154	317.759	100.517		153.785	32.792	31.648	184.079		43.337	220.719	9.804	212.68		4.48	240.451	7.068	234.325
	650.352	44.519	318.513	202.844		151.863	74.752	31.11	663.386		43.958	220.369	9.781	352.01		0	240.072	7.008	2429.74
	645.789	35.684	323.554	206.204		151.644	49.701	30.371	190.217		48.064	107.522	9.565	560.278		4.987	238.344	6.872	64.631
	642.146	59.904	329.702	138.76		150.398	54.265	30.163	85.829		140.532	84.417	9.283	479.763		5.797	236.343	6.762	1868.77
	623.763	91.137	333.214	98.191		150.009	48.337	29.064	283.673		25.278	417.928	8.833	527.837		7.985	231.362	6.748	711.81
	618.8	55.27	386.994	167.001		146.385	47.136	28.698	136.983		32.766	202.599	8.653	611.103		0.516	230.87	6.682	3123.68
	617.097	66.681	468.151	116.34		144.593	43.571	28.369	284.7		35.335	174.263	8.428	2018.48		1.288	230.443	6.64	1570.97
	613.054	61.865	468.836	143.994		142.751	74.845	27.733	245.617		29.038	93.483	8.21	723.148		0	229.744	6.59	1147.21
	612.051	90.5	227.905	100.101		142.624	64.311	27.42	211.185		29.45	216.17	8.116	701.338		4.312	228.871	6.46	581.761
	609.595	61.034	273.956	141.279		141.606	38.612	26.708	188.091		27.09	168.704	8.063	782.665		6.473	228.305	6.126	337.508
	609.562	57.54	243.394	89.286		136.382	67.783	25.33	86.078		28.139	201.327	7.824	614.71		8.939	227.126	6.104	664.252
	607.013	27.608	121.265	187.168		131.685	13.22	25.299	251.441		24.503	559.908	7.781	282.504		7.23	226.728	6.089	1652.07
	600.392	78.42	193.604	517.573		119.933	52.041	25.284	96.99		44.943	129.392	7.442	162.266		8.488	214.344	5.95	732.597
	588.948	85.176	216.971	313.069		115.688	63.487	23.053	306.526		23.805	148.477	7.109	814.919		13.826	212.317	5.913	1196.67
	588.114	184.926	243.336	137.167		114.374	50.784	22.821	109.423		58.287	157.76	7.086	284.031		3.349	197.358	5.65	1474.38
	586.738	53.557	159.591	103.808		112.259	58.768	21.67	591.643		25.947	99.926	6.999	1142.58		2.79	195.279	5.58	701.619
	586.584	77.147	298.912	314.132		109.728	72.514	21.638	134.149		25.344	517.827	6.992	407.487		2.911	194.341	5.423	1485.91
	581.633	47.376	201.666	457.991		107.142	153.872	20.105	304.99		31.72	224.941	6.955	289.835		11.582	188.533	5.396	2344.23
	573.291	85.482	186.185	148.892		105.291	77.314	19.834	269.845		23.616	128.79	6.821	563.164		0	184.378	5.282	920.222
	570.173	67.492	213.627	392.133		104.96	26.385	19.456	198.825		15.004	151.26	6.795	730.628		0	181.355	5.223	943.973
	568.955	41.538	188.891	202.812		104.491	50.768	18.474	1059.33		45.716	140.813	6.663	703.922		15.989	179.192	5.156	1151.39
	568.679	49.353	279.419	125.344		101.547	138.48	18.463	420.184		29.542	150.487	6.578	682.733		3.941	177.611	5.084	1365.86
	567.921	47.988	157.206	191.844		96.994	90.524	17.86	22.802		22.885	642.424	5.739	557.107		13.848	177.285	5.016	450.582
	558.501	81.269	245.249	184.758		96.184	20.556	16.702	332.934		37.147	332.599	5.481	127.474		2.94	177.072	5.009	519.23
	553.483	79.552	46.967	324.729		94.354	55.384	15.339	121.12		19.164	99.978	5.339	758.268		7.483	171.581	4.828	376.004
	548.355	57.221	173.633	202.662		86.092	81.555	13.347	219.356		22.227	144.436	5.267	366.959		3.183	169.34	4.759	874.942
	541.035	54.27	230.109	170.69		81.084	27.665	12.986	94.18		52.375	129.087	4.998	1037.5		2.941	168.331	4.715	852.642
	537.812	52.742	232.967	189.529		80.906	16.12	12.905	324.096		34.327	151.914	4.99	793.689		4.894	164.629	4.522	96.188
	536.563	55.551	274.953	160.626		72.993	92.328	12.107	358.884		20.357	576.382	4.984	982.336		6.465	164.356	4.509	1017.06
	530.292	91.435	68.178	522.332		65.657	91.809	11.195	173.637		27.309	338.318	4.822	761.437		6.621	162.747	4.47	287.036
	523.913	63.575	323.744	123.132		64.632	69.624	10.994	141.771		22.712	425.942	4.485	214.555		1.457	158.935	4.349	1747.45
	522.275	61.804	222.552	184.73		60.993	83.174	10.973	97.468		142.675	67.172	4.453	625.696		10.324	154.871	4.33	314.991
	517.53	53.574	22.045	295.301		60.943	48.81	10.185	59.023		62.537	84.944	4.445	1059.44		12.893	153.324	4.161	269.817
	514.907	39.244	214.984	248.083		57.958	76.994	9.461	1044.47		21.96	303.12	3.943	74.439		9.489	152.801	4.145	2646.8
	512.856	88.798	192.738	215.774		57.664	59.353	9.146	83.467		54.912	105.747	3.599	593.012		5.238	149.412	4.092	1225.06
	511.176	68.355	306.234	120.679		54.63	92.227	9.092	38.417		29.926	233.716	3.205	426.88		5.439	146.242	4.063	962.117
	510.035	58.549	239.084	155.447		48.995	67.852	8.767	1.502		32.343	101.579	2.735	489.118		14.691	145.654	3.945	972.764
	509.94	95.611	420.349	82.982		44.658	0	8.644	0		17.73	76.439	2.688	356.937		0	143.796	3.845	251.204
	485.919	36.052	304.841	111.972		42.528	43.556	8.139	204.047		44.767	155.102	2.223	537.802		0	143.363	3.798	835.6
	483.46	36.363	333.327	104.4		40.645	121.156	7.623	320.642		29.717	138.551	1.956	215.601		0	142.677	3.754	1817.81
	481.075	95.176	187.649	129.276		40.03	42.508	6.374	373.486		47.368	304.448	1.382	675.934		4.961	141.609	3.714	1223.3
	479.234	60.093	269.882	156.528		37.239	55.56	4.61	238.579		17.221	179.435	0.203	527.537		2.839	141.285	3.668	1128.52
	477.895	85.729	261.833	271.619		32.59	31.013	4.363	165.214		20.699	91.099	0	429.876		0.136	141.185	3.544	376.771
	470.174	49.626	171.847	192.37		30.541	170.518	3.178	183.769		28.351	381.244	0	189.744		0	140.425	3.465	367.895
	468.525	48.035	167.335	418.431		30.453	253.163	2.143	135.51		45.907	108.652	97.63	36.962		0	138.206	3.455	1305.98
	468.075	93.795	184.013	219.793		28.077	110.543	1.759	59.647		41.644	136.602	86.691	316.753		13.764	132.496	3.443	535.132
	467.855	130.881	187.231	82.924		14.154	60.528	0	111.819		40.577	89.9	86.215	417.154		4.914	131.632	3.377	1899.5
	460.907	279.272	307.897	90.169		6.122	26.998	0	132.886		34.438	173.697	79.121	292.991		2.345	126.865	3.3	595.531
	456.926	39.935	248.055	259.628		1.863	0	0	37.616		63.353	153.534	77.327	502.917		19.415	126.032	3.28	478.569
	454.636	65.945	120.043	163.618		0	385.328	0	561.462		44.177	120.998	73.355	1517.9		0	125.324	3.279	1170.73
	449.643	29.805	67.074	109.265		119.594	192.448	0	309.536		26.136	348.899	73.156	396.467		0	122.992	3.175	296.497
	444.911	262.819	289.968	73.028		200.214	173.146	0	544.508		40.297	92.392	61.2	1535.57		8.145	121.074	3.004	1648.04
	442.387	102.772	160.996	143.099		38.267	165.918	0	384.591		28.633	99.155	58.725	241.637		16.924	117.073	2.972	1065.65
	442.012	105.71	228.673	177.897		239.719	152.922	0	66.545		42.905	133.95	53.154	308.079		13.529	114.228	2.932	1831.11
	439.21	165.805	61.652	80.941		175.55	141.696	0	0		31.904	115.492	52.068	291.078		5.999	113.714	2.893	1228.79
	437.554	75.417	122.629	250.233		132.435	133.481	0	71.983		48.103	71.711	46.746	304.431		6.038	112.87	2.857	819.874
	428.069	68.689	64.82	177.13		92.094	125.539	84.153	50.599		43.9	89.98	46.681	288.572		1.099	111.739	2.749	203.66
	415.776	89.625	106.48	161.612		0	123.617	99.113	82.26		52.553	287.898	46.239	1174.53		15.593	111.475	2.682	390.034
	414.504	51.695	331.221	76.4		10.224	120.066	51.244	87.075		53.709	111.76	45.911	625.13		4.295	108.355	2.566	169.215
	413.399	48.693	171.77	77.547		124.793	119.73	22.375	103.108		33.815	196.79	44.492	410.892		5.445	107.129	2.534	1058.64
	402.827	35.119	47.257	153.587		102.877	118.205	114.324	111.481		77.464	110.549	44.449	597.863		1.674	99.271	2.517	555.844
	402.575	97.383	260.503	176.895		184.834	118.149	177.926	124.94		44.535	130.952	42.679	285.008		0	98.578	2.473	836.145
	399.305	45.665	71.757	144.004		0	115.12	102.701	137.551		79.56	129.781	42.036	945.324		3.209	97.979	2.443	350.283
	393.332	40.754	155.482	478.218		97.076	111.165	196.913	138.808		89.044	162.989	39.141	215.423		1.518	97.044	2.409	248.79
	384.491	36.521	185.149	469.602		0	109.978	40.871	141.955		58.034	119.893	34.822	774.454		2.585	96.179	2.385	456.841
	382.381	97.427	145.734	276.637		29.433	109.064	147.823	146.011		59.137	81.316	34.17	137.756		1.631	92.943	2.383	138.55
	381.755	131.714	131.193	348.953		54.583	106.417	135.645	151.109		89.249	88.31	33.631	1002.95		10.319	84.043	2.381	563.676
	376.91	98.472	139.744	486.94		201.609	99.67	45.813	151.757		72.945	95.835	33.601	762.126		4.129	83.237	2.366	1485
	375.274	47.072	179.025	139.461		0	99.537	28.723	156.798		52.242	86.254	33.185	1070.97		2.949	78.791	2.354	1264.01
	374.881	82.545	84.164	181.39		143.876	94.795	49.248	159.099		21.036	119.068	33.12	737.666		7.669	77.063	2.341	402.364
	357.898	70.539	158.422	199.704		14.382	93.996	55.353	169.608		56.547	65.905	33.117	291.971		0	74.676	2.272	573.38
	344.566	44.566	233.663	92.355		61.712	93.749	58.254	171.699		155.867	54.117	32.434	540.897		0	66.47	2.263	964.618
	319.935	92.054	252.086	54.491		0	93.057	39.914	177.602		155.401	98.629	31.728	717.073		2.06	64.891	2.179	769.413
	319.442	48.904	115.29	439.433		56.716	92.624	31.699	192.973		152.61	66.075	30.791	890.612		0	64.103	2.122	978.468
	304.327	81.419	301.126	97.484		93.73	92.16	75.618	203.871		134.089	99.856	30.444	173.253		33.139	63.752	2.097	380.305
	290.32	66.681	225.39	169.836		0.145	91.712	60.918	206.695		130.562	284.321	30.31	648.503		0.485	59.847	2.096	494.753
	262.922	65.501	297.872	231.183		50.294	89.564	72.433	208.697		119.116	56.259	30.142	134.19		0	59.796	2.062	505.402
	257.821	123.342	173.772	152.119		109.919	86.432	59.409	218.606		118.744	105.375	30.133	801.684		0	58.404	2.017	1803.87
	256.066	70.67	112.75	216.023		235.947	84.284	61.085	221.371		116.427	180.051	30.027	543.173		0	58.219	1.856	603.365
	251.823	59.227	154.635	552.717		209.535	83.993	63.337	222.31		105.716	61.325	29.967	1312.87		6.012	55.431	1.845	324.873
	243.788	96.669	268.676	97.454		5.415	82.079	68.188	226.335		103.428	38.626	29.701	313.683		5.884	53.521	1.694	1005.42
	236.8	87.693	174.75	60.63		124.734	80.935	84.036	236.572		101.839	66.243	29.671	896.074		17.513	53.483	1.645	861.398
	230.114	42.07	193.024	121.394		260.497	80.49	85.218	246.772		97.235	71.031	29.609	381.988		0	51.611	1.381	837.712
	209.715	71.249	242.988	83.948		115.415	80.446	63.691	267.665		96.041	76.42	29.278	621.494		7.857	51.59	1.37	173.616
	123.447	71.661	231.738	186.35		155.602	77.139	7.967	288.946		95.859	190.452	29.102	568.005		1.986	48.652	1.335	759.286
	114.518	80.527	188.222	76.941		0	76.842	48.084	296.815		94.194	365.898	29.06	259.302		6.155	48.143	1.311	888.18
	91.751	714.838	192.649	80.927		6.117	76.281	49.092	307.499		92.272	50.791	28.734	1177.69		0	42.569	1.287	2107.35
	27.241	169.304	238.445	91.94		63.389	76.157	205.494	327.109		92.008	49.23	28.657	697.783		11.058	41.351	1.252	507.869
	14.547	94.818	187.16	270.347		183.789	75.451	71.63	331.858		91.905	384.113	28.397	375.929		4.808	40.788	1.245	521.714
	0	75.216	179.861	53.29		56.34	74.611	77.225	332.78		90.204	82.673	28.379	429.799		4.033	40.344	1.118	852.693
	0	125.091	309.145	196.615		136.489	74.165	190.763	364.551		88.352	178.711	27.934	263.867		0	34.049	1.022	387.081
	0	61.239	219.391	129.538		135.164	73.414	39.762	382.69		86.987	121.661	27.929	609.038		0	31.866	0.872	393.969
	1149.62	100.781	189.774	85.301		159.353	73.057	110.01	416.746		86.048	44.3	27.851	572.924		0	30.683	0.84	1020.21
	1102.36	70.588	185.239	111.52		190.618	72.78	31.484	422.717		84.461	73.05	27.697	1374.89		13.172	28.792	0.81	330.342
	959.789	38.252	212.086	433.468		151.066	72.599	63.959	424.879		84.372	377.064	26.738	298.145		12.443	26.001	0.796	865.497
	948.2	89.7	202.129	153.1		283.384	71.149	56.001	428.395		83.75	91.234	26.663	125.142		11.17	21.302	0.758	314.559
	931.767	71.941	171.562	72.17		216.312	70.751	48.983	451.649		81.448	307.469	26.527	385.493		21.535	18.742	0.733	147.686
	901.927	89.778	216.41	66.472		123.131	68.45	90.971	477.679		79.188	78.767	26.164	738.309		18.783	16.915	0.673	1027.03
	871.71	64.537	188.315	150.828		141.837	66.012	65.093	492.151		77.827	154.983	26.044	732.41		3.684	12.449	0.628	555.398
	844.508	119.5	93.381	214.463		135.887	65.904	70.988	494.685		76.855	122.941	24.782	58.242		5.351	640.742	0.606	582.619
	842.24	71.706	198.011	63.071		131.838	65.642	39.665	510.92		76.568	78.915	24.548	1705.21		0	593.616	0.57	791.872
	842.018	34.518	299.892	79.383		201.218	64.854	174.08	520.82		75.635	122.567	23.582	630.856		0	536.571	0.564	1060.41
	815.789	69.166	336.313	73.724		226.604	64.819	172.883	527.549		75.411	92.172	23.455	691.253		0	535.461	0.556	1041.76
	810.168	71.061	152.094	235.435		126.315	64.811	31.12	534.239		75.194	658.713	23.298	1261.36		0	519.116	0.53	1150.33
	795.329	73.225	92.487	109.999		244.928	64.579	58.887	556.194		74.34	216.675	22.545	326.928		6.945	508.046	0.522	464.478
	794.359	70.848	14.516	133.253		154.891	64.268	31.407	557.797		73.765	87.895	22.302	384.73		0	481.69	0.46	323.182
	785.189	63.454	157.32	245.781		163.27	63.407	51.657	572.881		73.478	87.605	21.632	483.279		0	471.341	0.337	392.348
	782.275	54.683	175.919	268.625		264.337	62.76	99.241	694.76		72.425	167.322	21.259	190.471		4.724	455.212	0.311	1736.99
	769.782	45.551	132.986	199.69		47.329	62.658	31.282	697.067		71.964	110.632	21.001	180.86		0	430.901	0.185	135.447
	758.919	80.607	41.366	148.434		63.08	62.453	41.714	721.834		70.143	206.845	20.854	1116.61		3.822	420.328	0.11	134.313
	756.712	74.399	202.742	155.686		234.922	62.45	80.8	754.151		70.088	142.629	20.839	507.815		2.995	417.285	0.071	1712.72
	751.392	57.023	127.854	91.527		170.589	62.253	84.844	786.51		69.822	108.03	20.38	1366.09		3.075	412.759	0	295.132
	747.07	76.36	215.52	76.129		166.722	62.225	81.283	820.45		69.575	190.063	20.235	440.017		1.231	409.277	0	86.212
	728.406	278.228	108.799	213.377		248.105	61.159	80.23	994.49		69.25	89.592	20.008	261.621		10.039	404.569	0	506.842
	723.017	62.896	133.105	221.765		0	61.075	71.882	1032.11		68.584	163.41	18.597	1027.03		3.434	398.485	0	575.206
	704.692	12.565	103.748	231.634		7.347	61.024	39.943	1065.88		66.208	744.96	18.491	1433.01		1.153	394.308	0	292.85
	699.38	58.845	192.049	325.379		120.78	60.719	89.008	1071.7		64.075	111.719	18.087	495.051		4.108	392.524	0	1082.61
	690.737	58.226	26.797	146.895		42.983	60.653	75.815	1121.73		63.318	189.895	18.073	1146		0	390.301	0	454.748
	688.469	81.46	115.38	208.247		178.602	60.092	63.03	1203.04		63.053	191.23	17.82	1058.16		11.668	387.19	0	743.935
	686.66	36.605	127.755	149.218		49.414	60.013	132.814	10.707		62.525	79.275	16.588	625.422		1.649	386.727	0	46.493
	673.604	97.75	233.751	271.768		136.123	58.255	90.781	23.581		62.044	108.201	16.13	43.217		0	378.136	0	1145.66
	671.658	36.845	197.762	247.524		68.318	57.771	9.829	25.655		61.987	58.845	14.493	468.949		0	377.452	0	1017.75
	668.768	87.935	171.007	130.145		95.025	57.709	6.406	26.817		61.223	236.595	13.897	297.931		0	375.918	0	592.945
	659.533	42.171	91.937	70.529		177.95	56.896	82.203	28.927		60.687	228.799	13.52	439.582		0.336	346.585	0	81.634
	651.892	191.345	115.212	96.318		172.678	56.783	6.865	29.581		59.765	130.914	12.756	156.753		0	339.806	0	101.976
	648.247	93.316	161.149	149.753		168.749	56.532	198.531	31.536		58.957	165.917	10.761	1110.23		9.636	339.036	0	786.484
	645.903	69.193	271.936	96.953		350.812	56.318	96.493	31.591		58.853	483.301	10.729	1117.88		6.108	336.341	0	668.436
	645.484	70.372	16.214	142.259		157.987	55.744	3.107	32.884		58.547	66.216	10.727	252.601		0	330.349	0	186.578
	644.818	57.863	252.682	102.199		34.727	55.627	18.042	32.939		57.802	731.736	10.707	506.086		0	323.465	0	251.126
	642.32	0	101.093	83.102		185.124	55.561	196.944	35.766		57.433	256.811	10.66	349.721		0	320.024	0	1483.82
	627.234	99.569	121.134	144.909		118.479	54.78	196.374	37.153		56.672	58.302	9.958	1026.32		0	308.682	0	120.605
	625.531	71.335	161.946	78.377		183.237	54.162	286.704	38.349		56.553	117.572	9.578	1171.64		0.459	306.155	0	665.322
	617.575	133.258	177.692	139.757		161.215	52.966	87.463	39.729		56.287	1002.76	8.911	634.104		0	305.634	0	180.138
	609.967	29.849	254.472	205.671		146.404	52.56	4.335	40.461		55.83	163.97	8.459	254.432		0	299.555	0	232.27
	596.224	93.724	250.856	152.446		118.582	52.529	2.873	42.047		55.814	294.476	8.151	726.059		12.658	298.531	0	322.347
	595.763	49.599	220.816	123.058		112.714	51.044	140.121	42.541		55.332	76.984	7.552	891.946		2.893	292.9	0	289.644
	594.206	44.131	224.917	139.101		156.664	51.04	14.222	44.364		55.281	107.015	6.933	937.401		6.214	287.463	0	199.957
	592.081	67.439	108.581	44.31		95.158	50.506	104.155	49.025		55.218	174.614	5.627	547.342		0.054	281.326	0	421.353
	587.95	42.205	106.811	274.163		47.665	50.391	10.65	49.267		55.148	62.344	5.535	248.514		0	268.784	0	267.244
	585.126	82.107	108.087	91.631		73.471	49.637	28.058	49.395		55.004	203.205	4.987	582.644		4.551	268.196	0	1216.77
	580.571	70.294	259.696	258.382		117.579	49.462	211.058	57.006		54.832	97.712	4.453	272.271		0.672	265.041	0	278.965
	573.905	5.06	318.434	88.722		135.201	48.004	87.937	59.293		54.61	160.914	4.018	1148.14		3.728	260.584	0	301.139
	572.861	0	337.413	127.801		38.217	47.662	371.607	63.921		54.579	191.05	3.901	483.686		2.568	257.953	0	69.863
	522.861	117.63	262.382	75.02		288.617	47.016	26.293	65.021		54.359	85.935	3.519	757.226		19.509	255.414	0	773.924
	503.642	9.634	163.024	88.852		163.537	45.873	18.665	65.679		54.255	67.129	2.455	1123.24		0	254.97	0	183.231
	479.189	265.3	176.01	68.696		145.413	45.271	99.933	73.607		53.198	598.064	1.941	711.254		7.346	251.122	0	162.189
	472.385	80.603	158.255	114.532		390.545	44.289	25.192	76.064		51.379	69.086	1.101	208.171		1.834	239.01	0	661.983
	465.491	15.785	191.975	204.178		207.571	44.082	14.144	80.261		51.036	165.02	0.713	1144.97		0	238.238	0	972.699
	460.277	36.441	164.564	69.023		254.049	43.279	133.128	86.225		50.172	83.664	0	439.28		4.542	234.641	0	143.722
	458.46	112.078	213.101	135.38		250.204	42.468	32.914	89.077		49.754	88.528	0	385.396		1.895	234.248	0	194.966
	452.061	15.069	206.432	84.152		356.533	41.821	14.284	91.809		49.743	94.867	0	482.02		2.682	229.407	0	1081.74
	448.962	29.475	191.777	98.91		58.903	41.324	27.262	96.969		48.872	440.116	0	427.544		0	223.295	0	272.403
	437.268	111.467	331.941	173.191		314.829	40.847	106.95	97.048		48.769	108.62	0	410.746		0	220.893	0	529.212
	427.481	67.669	313.807	103.267		144.221	39.336	138.561	99.271		48.752	277.033	0	232.157		0	213.897	0	764.344
	415.302	63.128	250.179	50.155		78.751	39.215	17.906	99.398		48.479	66.681	0	57.503		0	211.056	0	85.707
	402.197	51.906	100.433	370.372		125.042	39.185	171.206	107.569		48.033	128.462	120.34	181.379		4.561	207.432	0	79.551
	390.157	65.774	238.245	309.97		287.478	39.012	201.768	117.163		46.646	180.876	111.194	950.492		10.344	206.083	0	1220.01
	385.77	10.932	131.073	280.492		196.42	38.111	3.113	117.339		46.307	189.099	89.363	294.93		13.526	203.149	0	910.847
	346.773	88.774	39.546	94.431		0	37.58	128.124	118.538		46.067	247.253	82.163	455.086		0.062	202.904	0	828.225
	344.687	23.416	42.545	97.635		24.281	37.359	70.702	126.969		45.754	270.205	77.674	375.406		1.799	202.183	0	203.677
	343.417	102.764	159.471	77.426		121.508	37.351	29.383	129.536		44.13	75.94	74.985	282.761		4.892	199.274	0	581.4
	316.862	37.733	182.212	206.801		0	36.915	28.309	129.733		43.835	126.105	74.977	246.641		0	199.124	0	462.242
	311.912	158.878	214.187	70.068		129.684	36.531	241.257	131.268		43.788	207.923	73.378	562.226		8.667	198.079	0	630.159
	310.142	127.901	96.866	398.531		172.056	35.868	18.305	137.744		43.732	139.701	71.946	166.623		0	194.441	0	411.477
	290.84	147.833	168.971	142.665		185.862	35.861	29.496	141.487		42.931	63.73	66.838	431.462		10.043	192.937	0	651.745
	287.116	82.717	341.336	253.55		290.203	35.392	58.374	151.287		42.549	261.635	66.196	503.98		0	188.88	0	1180.83
	284.425	82.05	115.976	238.704		0	35.319	104.177	153.416		41.906	82.759	65.455	112.142		0	187.984	0	39.542
	274.377	89.485	230.838	78.468		146.679	33.729	109.073	156.735		41.66	65.244	64.781	792.888		2.755	185.377	0	146.835
	273.56	0	68.228	90.377		142.961	33.265	98.211	165.085		41.518	130.276	61.105	67.195		4.376	185.145	0	795.356
	241.025	29.595	227.81	72.368		87.915	32.951	109.012	168.536		40.899	479.984	58.312	1784.03		0	183.684	0	29.967
	153.827	101.975	237.042	128.718		252.547	29.961	83.538	183.967		40.514	110.443	53.254	295.485		3.532	181.914	0	156.664
	86.425	47.786	175.868	112.886		14.85	28.939	76.474	188.835		40.487	85.092	52.251	144.164		0	173.694	0	506.211
	53.63	151.475	270.341	71.92		55.514	28.588	52.08	195.879		39.992	177.338	50.609	278.36		1.017	173.213	0	214.185
	45.935	24.387	55.824	262.383		109.372	28.259	18.716	208.822		39.867	193.788	50.249	564.583		3.371	171.156	15.463	1893.56
	22.317	83.074	141.666	142.24		87.16	23.49	29.991	216.993		39.752	520.66	47.184	144.06		4.432	170.247	14.033	2036.59
	19.886	55.907	232.199	63.719		69.986	21.049	38.634	225.091		39.747	136.711	46.572	510.02		0	167.77	10.786	519.307
	16.453	92.162	57.937	186.525		126.667	10.417	26.192	225.215		39.112	143.346	42.883	620.105		0	164.859	8.855	116.429
	13.314	85.191	248.465	115.156		0	10.001	37.494	235.083		38.738	70.363	36.435	588.24		0	164.541	8.452	1454.44
	10.16	67.04	69.32	199.133		153.975	8.844	36.307	244.005		38.579	215.118	36.02	370.063		0	160.367	8.446	333.282
	6.539	136.468	359.285	135.553		13.922	3.224	69.439	245.871		38.31	102.844	35.651	108.831		9.217	159.375	7.372	1023.11
	0	41.894	211.214	56.766		166.488	0	28.588	248.425		38.104	131.726	33.511	1359.89		4.734	158.958	7.125	1657.86
	0	108.173	216.454	56.889		0	255.9	180.908	249.436		37.986	87.15	31.082	499.075		0	158.528	6.598	852.514
	0	29.748	204.744	115.449		0	185.267	21.096	253.117		37.915	163.22	30.812	233.431		0	156.71	6.325	1718.47
	713.603	52.6	91.458	234.882		15.886	178.824	46.754	266.649		37.64	163.88	27.569	1298.59		6.914	155.6	6.063	941.662
	220.636	53.606	180.202	41.174		0	155.315	42.574	291.292		37.346	193.755	22.688	1671.89		7.811	155.498	5.424	180.475
	616.396	57.482	241.313	92.588		139.004	122.284	74.556	305.61		36.8	194.68	22	842.967		4.605	151.002	5.252	2038.73
	352.345	63.404	84.378	124.898		28.279	121.402	167.691	331.961		36.148	108.631	21.279	1040.04		29.372	148.892	5.227	1640.02
	735.321	67.363	165.968	51.093		139.308	118.831	65.258	342.235		35.787	222.931	19.421	695.294		2.888	146.85	5.094	913.311
	277.833	68.798	129.645	45.379		243.342	118.328	97.726	350.61		35.744	31.754	18.371	135.831		14.649	144.306	5.056	1696.56
	867.239	73.682	314.666	96.232		69.78	117.651	41.237	362.838		35.326	145.137	18.051	1516.77		0	140.958	4.995	479.348
	406.704	75.691	581.76	114.404		132.67	115.886	78.611	367.978		35.303	465.203	17.291	1701.59		4.84	139.693	4.957	971.5
	797.383	77.534	118.495	236.871		255.792	115.762	19.885	369.469		35.227	178.386	15.599	444.864		3.944	136.207	4.636	878.789
	289.108	88.425	94.988	211.914		100.343	110.179	22.311	390.223		35.016	70.769	14.328	716.149		4.297	135.691	4.559	2948.61
	714	89.308	78.845	566.271		117.717	108.693	84.136	408.126		34.453	106.217	12.666	326.058		0	135.548	4.38	1168.12
	724.782	92.281	527.488	104.183		203.425	106.031	42.827	438.135		34.225	71.381	12.076	702.896		0	135.504	4.073	1387.28
	224.597	96.012	409.038	106.046		0	104.145	71.172	479.51		33.661	876.352	9.826	1493.88		7.65	135.429	4.017	1743.69
	765.326	96.185	257.66	157.871		79.507	103.878	100.284	583.634		33.455	177.541	9.674	700.032		0	131.248	4.013	1446.07
	345.756	97.917	322.911	227.875		81.699	102.888	108.967	674.279		32.995	120.993	9.644	263.479		0	127.179	4.01	1778.89
	661.429	98.917	250.265	464.891		205.911	102.647	56.736	699.594		32.912	120.774	9.29	101.317		0	127.038	3.718	1189.14
	500.65	99.206	518.914	109.473		206.137	102.073	93.524	764.401		32.703	420.579	7.484	1841.3		6.824	126.826	3.44	856.285
	294.507	100.319	337.178	212.87		64.413	101.288	44.371	866.638		32.649	157.427	7.36	406.081		4.906	126.394	3.369	717.773
	360.085	100.818	306.735	373.831		98.412	100.546	119.476	1099.69		32.453	63.055	7.356	1331.87		5.242	124.744	3.367	2471.77
	392.593	100.866	400.802	278.834		133.92	98.661	20.818	0		32.232	296.308	7.08	737.358		8.874	124.725	3.167	2157.34
	473.761	102.971	289.049	221.366		107.065	96.267	55.746	36.733		32.128	41.302	6.718	480.398		0.338	124.417	3.097	1809.27
	203.73	104.38	511.677	357.876		21.977	93.216	9.835	38.916		31.857	69.21	6.575	459.474		7.625	119.514	2.999	897.19
	447.287	104.434	407.898	469.04		119.991	92.863	84.56	47.471		31.667	154.847	6.433	263.774		1.065	118.022	2.837	2132.91
	398.433	106.708	119.571	277.888		225.196	89.648	8.98	48.677		31.644	53.4	6.014	1003.35		3.273	116.357	2.731	386.01
	363.892	106.951	254.165	142.591		121.058	85.626	122.737	63.287		29.956	462.014	5.737	1367.42		0	114.776	2.647	906.802
	216.473	108.754	361.773	798.698		159.116	84.273	116.817	77.985		29.857	46.188	5.445	629.097		4.277	114.478	2.58	761.778
	237.689	108.965	236.149	955.028		107.582	83.998	71.814	85.188		29.601	108.321	5.338	559.914		13.913	108.603	2.496	1202.35
	438.375	109.147	168.102	598.892		1665.44	83.925	19.775	85.961		29.386	237.273	5.292	1208.47		0	107.993	2.459	1691.85
	536.825	110.191	470.793	317.016		76.179	83.425	61.089	87.07		29.224	142.528	4.651	600.584		0	102.464	2.36	864.353
	639.968	112.111	413.263	199.512		52.89	83.241	56.604	87.94		28.561	73.755	4.647	157.286		9.113	101.601	2.35	1110.96
	585.733	116.717	236.858	110.332		150.201	82.396	113.617	96.078		27.419	69.519	4.513	330.672		3.958	100.233	2.307	615.495
	895.666	117.293	349.191	209.46		138.434	82.049	4.901	96.795		27.332	304.473	4.039	310.549		0	98.673	1.843	1958.16
	492.581	118.044	472.992	407.066		57.131	81.528	0	106		26.96	138.477	3.819	927.822		1.617	98.48	1.759	422.345
	502.915	118.658	410.524	93.871		156.744	81.447	33.825	108.763		26.952	211.175	3.629	549.746		0	97.447	1.716	1390.92
	570.414	119.28	256.661	153.991		439.683	80.44	20.523	115.671		26.324	925.79	3.388	578.087		0	97.324	1.683	1602.62
	541.911	119.736	44.645	71.2		143.19	80.076	10.4	119.085		25.627	100.385	3.21	493.158		0	96.392	1.547	1800.29
	853.222	119.837	330.383	108.703		645.796	79.113	31.554	121.483		25.45	570.613	2.895	465.135		6.029	93.605	1.445	2004.52
	350.365	121.264	244.614	135.195		291.469	78.718	110.779	123.856		24.924	94.734	2.682	458.304		3.732	89.123	1.298	841.17
	577.07	121.743	484.713	95.102		97.762	78.611	14.346	132.858		24.641	299.205	2.559	312.744		0	88.722	1.148	744.604
	200.847	122.909	259.723	134.666		0	78.525	29.275	135.121		24.595	165.811	2.408	1469.13		3.712	87.355	0.966	1646.7
	596.608	125.682	221.175	89.45		331.401	78.125	11.453	135.191		24.378	508.011	2.137	421.747		0	84.394	0.875	1202.39
	246.741	126.318	51.704	167.841		78.257	76.602	41.855	136.175		23.764	395.216	1.843	534.471		0	83.161	0.747	162.987
	93.9	126.787	176.666	455.851		334.365	74.343	47.923	140.348		23.155	43.857	1.709	866.816		14.343	82.858	0.653	1915.78
	610.301	127.002	42.722	129.131		137.211	74.08	71.705	146.907		23.085	96.107	1.678	567.805		3.369	82.457	0.553	736.317
	283.552	129.061	290.144	105.449		155.639	73.858	80.646	147.989		22.608	549.728	1.669	210.765		4.933	82.439	0.44	1316.31
	395.101	133.78	354.081	200.66		43.116	73.81	64.04	148.107		22.068	92.081	1.634	572.385		2.593	82.002	0.411	779.248
	582.654	135.62	429.675	97.39		85.488	72.879	65.017	150.694		21.921	61.383	1.581	70.866		0	80.794	0.372	1558.06
	705.189	138.165	270.747	87.443		452.031	72.484	0	156.704		21.827	248.842	1.35	976.681		4.72	79.956	0.211	397.083
	621.71	140.166	226.485	193.59		1275.07	71.948	0	165.197		21.163	153.859	1.3	1248.57		2.488	79.431	0.089	1368.1
	266.92	146.679	274.501	116.722		38.416	71.896	9.974	166.891		20.979	633.062	0.897	525.977		3.831	77.214	0.081	592.694
	277.212	150.332	378.472	233.959		110.628	71.05	67.55	181.26		20.379	211.498	0	1125.23		14.35	74.624	0.063	1397.6
	451.63	151.835	356.104	122.286		81.074	71.034	78.494	181.714		20.112	10.33	0	628.189		2.493	73.361	0	1020.49
	907.223	155.898	384.292	159.438		159.5	70.875	57.779	188.341		19.932	60.229	0	579.609		0	73.119	0	869.768
	587.774	162.015	279.138	115.058		149.705	62.42	80.119	206.292		19.659	252.669	0	700.58		0	68.043	0	875.651
	663.089	167.814	254.09	169.908		312.295	61.607	135.225	231.665		19.502	174.28	0	331.216		0.779	65.497	0	1306.14
	622.494	168.183	181.359	126.834		109.012	54.304	1.08	231.77		19.339	81.754	0	668.195		25.913	64.399	0	797.74
	736.473	185.815	15.799	144.735		49.284	52.154	24.924	236.371		19.129	66.822	0	883.134		7.154	63.887	0	651.153
	435.572	196.79	389.114	82.972		91.452	51.295	42.881	239.505		19.076	281.688	0	103.624		5.077	63.451	0	1973.74
	640.623	197.135	315.786	399.782		74.411	48.708	56.976	262.991		18.834	135.256	0	306.965		9.137	59.791	0	1958.96
	717.972	198.954	212.504	331.172		43.143	48.313	23.094	268.604		18.539	63.048	0	1578.13		6.418	58.716	0	3203.32
	232.777	227.708	511.906	104.571		306.282	44.139	26.964	273.667		18.34	801.515	0	721.548		6.198	57.989	0	928.018
	587.097	280.346	268.613	371.262		151.356	41.202	4.611	321.686		18.101	231.917	0	592.73		0	57.925	0	223.474
	13.286	79.697	133.939	570.537		77.198	38.884	44.212	365.089		17.904	53.376	0	916.307		0	54.862	0	1358.2
	45.212	29.477	170.664	498.728		69.934	31.481	36.402	586.755		15.942	109.407	0	811.419		16.947	53.982	0	621.56
	65.046	93.604	98.06	768.061		22.065	29.794	29.844	732.794		15.923	374.951	0	417.047		11.158	53.482	0	1443.59
	67.317	81.693	273.046	129.86		0.065	489.885	54.132	1099.41		15.879	317.299	0	132.915		0.195	53.326	0	1900.57
	163.288	91.059	286.603	222.749		3.197	411.274	57.922	0		15.617	49.863	0	142.738		7.527	53.104	0	186.089
	175.623	157.998	362.187	177.787		11.145	360.041	44.218	15.948		13.473	145.062	0	304.462		0.197	52.545	0	524.561
	203.398	35.667	268.991	355.089		5.449	322.493	25.21	25.668		13.467	484.903	0	534.878		0	51.319	0	1481.94
	241.059	61.639	584.47	124.298		6.944	305.716	71.995	35.984		11.326	214.086	0	1476.94		0	49.45	0	781.905
	241.738	78.311	293.827	227.987		2.098	293.274	83.044	49.284		8.268	345.949	0	285.865		22.241	49.056	0	780.627
	272.215	70.426	333.763	97.006		9.336	261.021	11.74	49.524		7.807	29.097	0	191.001		6.092	48.378	0	1070.66
	274.258	0	206.477	460.235		2.991	236.604	480.896	50.372		2.125	401.399	0	323.428		8.517	46.712	0	356.249
	284.905	57.886	549.818	129.251		0	233.512	98.542	50.435		729.607	30.69	0	862.156		0	46.266	0	1454.91
	291.605	93.484	556.866	108.951		0.144	223.931	138.464	51.622		467.369	56.115	0	909.305		0	42.901	0	1076.34
	308.29	52.932	277.017	489.803		0	222.114	476.89	52.207		384.685	33.176	0	114.203		1.228	42.356	0	270.21
	320.417	42.916	441.972	184.466		0	221.438	0	58.753		356.648	31.895	0	665.348		13.179	40.506	0	655.854
	320.878	97.879	463.958	242.938		11.881	217.031	355.428	59.859		340.051	36.948	0	768.74		1.755	40.326	0	650.269
	326.859	82.528	407.9	84.761		9.943	199.935	267.34	61.157		306.958	70.241	0	556.156		0	39.625	0	591.757
	340.672	115.822	412.994	79.05		1253.39	199.592	354.431	62.709		301.782	78.314	0	1081.19		15.818	38.256	0	773.913
	348.387	31.006	76.879	169.583		1245.94	181.11	87.741	64.89		293.825	60.701	0	306.917		4.465	37.26	0	1198.59
	352.083	44.099	217.009	328.068		3.115	179.036	98.28	65.602		282.058	83.691	0	1046.21		2.025	36.132	0	2306.39
	357.862	100.788	240.042	220.636		0	177.3	43.907	71.275		277.43	50.803	0	686.755		23.449	31.031	0	776.279
	358.171	82.321	154.071	154.522		7.264	150.41	36.065	72.674		272.903	59.588	0	757.391		13.008	28.269	0	441.223
	367.373	26.254	201.248	257.166		0	141.49	76.632	73.029		264.278	37.131	0	919.978		0	20.762	0	1224.57
	383.149	42.258	316.572	169.241		35.661	134.522	203.184	73.773		251.007	43.017	0	391.58		12.637	18.847	0	581.248
	386.998	52.454	260.935	372.997		0	133.099	0	74.723		248.726	29.487	0	223.011		0	17.515	0	548.424
	388.982	113.143	306.203	103.451		0	129.522	163.455	79.668		248.096	99.531	0	300.509		1.967	17.48	0	418.057
	401.697	66.028	283.092	290.565		0.079	121.573	64.856	81.364		238.232	38.196	0	520.143		0	14.39	0	1255.15
	406.849	25.337	421.853	113.505		9.158	114.558	189.402	81.408		214.284	30.499	0	306.817		3.686	12.008	0	1229.11
	408.242	36.667	38.908	208.985		0	107.654	84.209	82.293		213.287	68.002	86.363	120.134		8.564	9.677	0	1475.53
	419.519	223.597	457.17	78.434		14.173	106.477	133.358	84.818		192.61	31.874	78.21	375.357		7.219	9.647	0	758.792
	423.666	68.936	191.871	198.81		4.649	98.219	203.087	86.628		189.6	76.654	68.577	557.017		3.118	9.014	0	244.142
	435.928	51.675	303.566	103.975		435.9	98.026	153.249	88.365		181.959	49.99	65.611	222.302		32.823	5.791	0	946.706
	438.073	45.408	310.673	152.667		27.484	97.311	93.599	89.074		173.152	55.977	60.002	113.815		0	5.235	0	260.376
	443.698	45.205	287.232	95.136		153.859	97.173	109.439	90.336		172.828	86.155	57.355	362.117		17.146	4.972	0	1572.13
	464.112	56.519	179.192	226.423		1465.49	96.276	159.281	90.554		167.984	79.725	55.777	2015.02		0	0.166	0	717.41
	474.929	18.098	224.754	255.691		2306.48	94.189	80.322	90.828		158.163	77.08	55.701	126.571		15.694	1138.66	0	814.143
	479.322	43.547	243.877	292.64		1.087	93.016	9.242	93.456		158.102	83.89	55.7	117.668		15.346	811.977	0	367.525
	481.99	81.676	24.192	153.569		214.742	81.145	283.273	94.863		146.028	119.949	52.299	871.011		7.227	732.886	0	649.959
	483.989	22.535	288.486	253.341		124.841	77.749	81.095	99.252		138.867	42.262	51.543	605.728		13.23	658.785	0	1858.65
	490.756	55.293	417.962	93.86		137.783	76.234	51.783	99.799		136.143	66.135	49.88	787.098		14.475	602.58	0	505.879
	494.211	31.51	211.744	128.94		1723.83	74.065	27.326	100.414		134.589	53.483	48.306	109.309		14.511	449.182	0	713.77
	511.711	57.269	43.115	225.288		1059.36	72.62	0.408	100.67		116.469	49.321	48.109	369.372		18.907	448.684	0	1041.48
	516.952	107.349	779.473	90.39		1917.89	71.531	22.347	117.433		109.996	483.7	46.153	109.855		7.809	430.67	0	851.527
	517.96	66.609	2.589	155.529		873.819	70.1	61.501	118.273		107.686	50.002	46.142	138.629		8.222	426.931	0	1381.6
	526.793	48.865	495.065	128.059		1519.97	68.096	110.273	119.325		104.181	96.238	45.835	97.033		9.147	426.41	0	1182.98
	532.009	95.973	35.387	134.774		112.587	67.583	42.404	119.666		94.748	52.058	45.379	97.095		11.174	407.284	0	636.584
	536.714	71.373	664.821	127.5		284.785	67.525	2.318	120.908		94.375	6.242	44.951	445.815		14.998	406.918	0	1091.96
	554.277	92.844	349.17	180.331		190.938	67.421	174.597	121.138		93.723	114.072	44.933	156.86		7.943	401.688	0	1841.21
	561.282	49.227	545.529	319.34		516.998	66.421	0.043	124.685		89.962	101.814	43.935	218.351		16.678	398.494	0	1147.9
	567.017	58.368	302.354	149.339		72.532	64.782	40.406	126.326		86.057	78.901	43.094	981.279		1.962	395.031	0	237.872
	568.686	48.486	783.595	79.965		704.766	64.439	6.713	130.671		82.912	83.711	42.508	148.445		8.409	390.286	0	423.246
	585.778	37.819	525.676	102.319		190.295	63.673	111.219	133.024		80.852	54.745	41.172	119.687		7.829	351.527	0	1017.88
	591.8	105.908	425.824	63.045		132.574	61.526	11.925	133.831		79.719	83.893	39.275	106.627		13.514	348.5	0	301.593
	598.693	105.463	419.446	345.61		217.157	61.119	0	139.457		78.703	23.498	38.516	99.255		12.305	337.79	0	607.355
	613.488	58.68	341.867	414.171		426.844	59.819	136.04	143.881		77.526	93.47	37.673	222.063		6.437	337.74	0	1159.92
	614.296	94.187	455.722	302.579		353.797	58.511	14.691	145.421		74.105	49.232	37.466	1604.95		21.289	337.477	0	926.971
	620.369	53.332	264.856	164.464		112.858	58.494	195.292	148.731		71.729	63.564	37.379	471.999		11.972	336.434	0	244.509
	624.631	36.638	244.273	175.445		168.16	57.865	76.621	150.764		71.381	76.487	36.915	3630.85		12.702	325.146	0	1029.54
	624.698	67.302	377.048	113.695		97.31	57.711	18.993	152.297		69.726	31.535	36.906	181.648		6.15	314.379	0	622.329
	628.671	31.234	219.189	396.38		158.951	57.431	0	153.262		68.808	59.848	36.238	203.021		15.679	303.344	0	341.982
	630.573	49.253	287.248	814.133		185.508	57.389	195	158.639		67.171	123.865	35.851	144.157		11.174	302.702	0	1089.87
	632.344	65.311	446.728	304.21		137.664	56.754	40.294	166.497		66.77	894.628	35.186	1146.54		10.081	300.732	0	212.01
	634.26	127.771	260.482	476.59		97.607	54.833	65.727	175.923		64.054	50.712	33.945	292.952		4.263	293.88	0	641.368
	649.811	63.963	419.357	115.731		265.089	54.385	32.829	176.699		63.125	168.174	33.858	1600.42		16.873	281.496	0	681.144
	659.283	53.849	259.877	518.322		161.152	54.359	56.924	181.454		62.107	37.247	33.249	140.613		17.291	276.599	0	1055.1
	659.638	56.972	331.422	285.213		872.647	52.467	103.296	184.416		62	87.242	32.599	140.774		4.655	263.461	0	918.114
	683.345	53.314	289.853	63.601		1354.42	52.32	38.634	186.709		60.763	124.982	32.584	230.151		13.224	263.256	0	856.85
	688.265	43.721	304.981	63.577		113.234	50.546	41.806	188.847		60.744	103.341	32.55	374.301		13.734	263.003	0	817.99
	703.569	89.815	266.732	154.893		58.526	49.329	64.769	190.761		60.481	109.437	31.867	1034.86		7.369	259.812	0	346.738
	715.061	70.488	344.783	57.9		48.939	48.047	28.762	207.754		58.613	220.001	31.813	1106.47		16.597	255.993	0	80.766
	740.243	20.838	316.961	50.631		187.873	47.756	147.664	227.237		56.447	52.272	31.348	1017.78		11.9	247.877	0	225.344
	758.035	71.349	342.536	77.807		174.826	45.298	26.909	231.709		55.927	541.977	31.162	157.773		10.652	236.305	0	306.788
	796.428	80.818	323.174	48.179		78.833	43.156	65.358	233.38		54.062	211.39	30.22	191.324		9.14	230.533	0	172.117
	805.074	66.435	532.342	168.511		322.591	43.081	26.969	247.968		54.059	25.875	29.801	2067.44		19.199	222.752	0	819.884
	815.434	51.508	358.5	49.682		329.113	37.601	133.396	249.088		52.913	95.834	29.321	371.252		7.355	220.104	0	1355.06
	816.406	97.905	303.423	184.946		445.04	34.376	10.452	267.202		52.792	174.687	29.264	356.86		10.248	219.96	0	946.453
	819.712	118.746	283.644	121.205		116.729	34.261	69.23	285.801		52.311	131.164	28.153	413.6		11.961	219.289	0	762.508
	831.099	77.93	295.756	104.664		76.136	31.838	155.769	299.081		51.507	95.356	27.986	358.838		15.66	215.412	0	1551.89
	835.83	64.901	495.98	172.693		336.597	30.151	42.273	305.313		50.921	78.445	27.781	1237.56		11.257	212.996	0	205.579
	840.182	70.228	270.267	123.812		57.138	29.031	50.168	320.415		50.614	382.789	27.78	93.249		10.478	210.811	0	358.487
	840.695	74.403	623.398	133.96		116.99	23.974	91.814	353.466		49.555	92.2	27.745	114.111		12.437	204.512	0	319.885
	845.939	40.373	466.105	135.093		178.054	21.326	0	357.909		49.384	78.648	27.059	261.473		11.177	203.475	0	317.72
	902.931	51.7	435.21	164.59		227.971	8.055	39.184	413.393		49.056	172.006	26.946	136.815		5.582	198.743	0	616.704
	926.738	61.085	6.127	170.931		14.429	19.015	21.34	435.186		48.8	378.574	26.917	101.455		11.905	196.454	0	362.244
	933.784	38.716	544.403	153.391		26.46	19.743	66.722	455.147		48.509	72.669	26.884	183.422		6.167	190.893	0	490.161
	946.898	96.446	14.879	220.359		318.393	20.027	19.53	460.007		48.15	93.179	26.471	508.179		18.13	187.711	0	204.082
	1183.83	112.726	9.547	252.77		344.168	23.412	34.74	460.604		47.162	111.476	26.067	274.701		10.989	186.17	0	536.852
	0	149.829	18.782	235.482		410.585	26.755	27.4	496.403		47.051	72.881	25.597	1337.59		12.267	183.42	0	159.556
	3.567	71.751	359.078	123.843		316.818	27.312	56.252	499.196		46.908	69.79	25.117	277.045		9.955	183.409	0	420.811
	26.619	98.341	18.377	141.945		311.814	29.079	31.285	550.378		45.14	106.552	25.086	434.263		14.014	182.286	0	468.432
	143.595	142.582	756.744	157.676		255.287	30.89	54.868	595.622		44.547	138.294	23.985	445.287		8.746	181.056	0	584.854
	167.774	92.193	11.668	150.378		705.909	33.458	133.446	622.171		43.839	83.982	23.711	504.543		8.056	178.964	0	916.357
	178.85	148.044	13.978	215.093		486.691	33.685	36.749	659.484		42.613	65.962	23.472	260.532		11.501	178.069	22.187	1445.88
	200.876	17.874	41.635	275.507		149.583	33.774	43.847	676.566		42.083	243.31	23.368	1087.63		10.223	176.976	17.479	1713.18
	202.092	98.059	20.167	179.867		276.405	35.225	43.918	756.173		41.996	109.448	22.707	723.262		11.973	171.881	14.464	738.538
	218.621	77.857	6.968	241.128		288.44	35.758	56.166	771.391		41.947	130.092	21.674	276.769		8.289	169.087	14.099	1740.26
	231.892	122.396	8.6	290.915		644.214	37.035	0	0		40.605	63.957	21.237	413.013		5.938	164.77	12.903	1781.39
	245.34	74.554	5.942	472.827		316.243	38.477	0	0		39.798	126.35	21.197	136.098		11.105	164.357	12.71	946.597
	288.296	80.398	41.839	304.95		460.813	38.577	0	6.663		39.497	578.074	20.004	201.097		6.9	163.88	12.685	2108.26
	315.143	111.152	272.314	150.167		729.315	39.246	0	11.01		38.606	139.415	19.938	251.269		10.492	161.845	11.253	1149.02
	315.476	87.678	457.647	514.434		219.368	39.675	37.58	12.463		37.827	86.014	19.937	278.707		20.609	160.884	10.875	1362.18
	330.204	118.884	12.737	398.938		103.723	40.232	54.223	16.01		37.808	356.916	19.569	97.181		13.298	159.638	10.724	1600.67
	332.377	108.246	308.296	543.493		427.465	40.352	73.941	22.026		37.326	83.646	19.294	332.614		10.137	158.691	10.652	1324.79
	336.173	68.934	518.878	141.392		200.417	40.695	105.121	30.807		37.14	98.569	19.283	234.08		3.974	158.638	10.551	1468.7
	338.255	176.907	426.636	126.865		369.705	41.763	12.858	35.645		35.793	91.178	18.927	470.848		17.578	157.008	10.373	1408.67
	351.427	140.343	408.279	155.876		372.961	42.384	32.518	39.082		34.296	186.712	18.641	828.612		11.7	156.045	10.3	1220.07
	357.243	220.967	509.348	143.333		169.227	42.803	3.236	42.639		33.916	83.222	18.625	1170.45		13.6	154.476	10.165	1799.38
	364.413	78.203	173.818	184.013		340.692	43.567	87.018	51.388		33.089	141.985	18.585	135.106		11.249	153.645	10.091	897.579
	366.168	89.928	467.675	31.826		242.447	43.869	0	60.588		32.602	155.061	18.41	144.699		13.129	150.828	10.073	1719.65
	370.643	98.101	311.522	55.244		253.085	43.872	91.16	73.199		32.019	69.859	18.253	186.954		24.471	150.078	9.781	1706.29
	384.882	135.08	390.02	69.011		366.311	45.195	24.981	88.048		31.011	122.228	17.975	537.348		11.473	147.829	8.791	1588.11
	387.967	89.69	9.507	7.278		411.561	45.737	7.563	89.345		30.509	150.708	17.212	590.055		19.006	147.468	8.758	1755.05
	390.038	132.431	98.806	623.459		162.975	45.974	3.445	89.518		29.664	41.156	17.076	916.49		11.771	145.698	8.634	828.986
	391.275	225.245	402.238	94.559		193.579	46.101	22.066	94.974		29.662	292.556	16.861	1690.38		19.185	144.761	8.572	1506.83
	401.05	235.067	334.924	84.31		537.032	46.46	19.635	99.553		29.279	190.562	15.57	593.694		12.803	143.223	8.552	1206.75
	418.729	77.811	279.926	49.553		737.332	46.515	83.727	100.321		28.627	139.704	15.405	594.84		11.002	143.006	8.282	977
	420.048	119.237	83.775	264.776		168.004	47.092	22.1	113.298		28.556	309.516	15.267	387.319		13.404	142.451	8.177	1483.1
	437.963	270.802	64.473	98.233		185.29	47.756	78.739	117.884		28.512	316.749	15.197	611.493		14.078	140.512	8.161	1145.49
	449.815	206.581	38.358	14.657		141.789	48.17	0	122.467		28.505	103.076	15.19	317.103		6.817	139.588	7.901	976.82
	455.238	144.568	88.595	412.121		169.717	48.596	14.355	138.124		27.375	141.736	14.611	927.902		6.852	139.084	7.661	1590
	456.168	96.111	337.233	42.685		210.162	49.255	42.861	145.002		27.147	347.158	14.281	330.833		9.788	136.602	7.591	498.313
	456.444	93.945	134.113	105.519		194.014	49.456	31.566	146.805		26.714	199.662	14.109	931.55		16.976	135.049	7.549	895.608
	458.458	230.501	347.545	89.444		132.818	49.898	55.746	152.779		26.685	194.308	13.887	287.033		7.555	133.257	7.237	1347.62
	460.216	97.709	132.669	94.264		234.797	51.065	58.654	175.352		25.709	143.318	13.803	1007.65		9.988	132.014	7.091	1110.95
	462.331	116.137	174.543	15.035		695.579	51.678	14.702	185.655		25.518	141.208	13.8	313.805		9.508	130.908	7.074	1620.2
	475.533	109.989	478.642	61.433		411.072	54.034	34.669	195.806		25.498	114.998	13.703	273.602		4.993	130.254	7.015	521.74
	476.214	119.164	31.433	21.722		215.212	54.074	26.415	216.713		25.309	131.461	13.494	627.485		15.583	129.913	6.959	1606.77
	482.136	86.284	393.209	75.083		505.648	55.44	24.156	235.381		24.688	128.924	13.073	656.483		10.032	129.29	6.933	1110.98
	486.549	93.763	372.51	46.872		231.653	55.537	0	235.513		24.32	21.181	12.986	269.74		11.736	128.242	6.672	686.045
	486.847	87.904	582.445	85.343		612.688	56.375	0	241.227		24.263	67.25	12.932	1546.62		19.812	127.564	6.485	850.011
	487.501	102.453	243.354	44.907		482.668	57.169	24.994	258.407		24.192	469.364	12.613	962.733		6.997	125.209	6.453	1502.18
	488.438	78.066	345.403	128.964		127.152	60.522	36.208	273.441		24.174	87.518	12.607	259.881		11.707	124.789	6.405	2335.8
	491.525	74.015	0.459	93.111		326.512	61.434	56.704	301.392		24.174	69.376	12.25	1238.67		4.605	122.047	6.275	872.379
	491.868	121.416	620.638	77.394		281.075	61.654	68.874	311.177		24.17	174.326	12.219	459.197		14.929	122.022	6.218	546.288
	493.072	186.728	437.654	105.827		135.841	63.594	49.489	341.168		22.32	129.232	12.146	164.24		5.545	120.993	6.042	1323.09
	512.729	199.154	341.101	119.48		442.074	64.475	32.223	356.002		21.734	67.776	12.045	480.351		17.887	117.625	5.852	720.097
	513.862	74.189	212.54	196.036		502.081	65.177	0.101	384.404		21.017	44.059	11.893	556.658		9.405	117.433	5.792	526.816
	524.763	168.386	260.514	172.64		281.391	66.894	41.505	404.406		20.888	35.663	11.731	902.781		10.831	116.838	5.765	1733.37
	534.614	106.825	95.167	605.356		340.598	67.006	61.776	410.813		19.937	606.555	11.668	485.671		20.499	116.617	5.731	119.083
	539.091	93.919	460.698	162.273		208.009	67.67	56.764	420.416		19.562	79.138	11.642	320.769		11.086	115.055	5.631	1031.58
	540.038	290.815	95.008	93.015		353.736	69.061	99.526	520.714		18.336	152.234	11.167	821.684		13.518	114.554	5.617	1563.22
	547.529	102.2	172.836	128.899		77.423	69.346	61.907	540.154		17.605	91.702	11.139	521.432		11.879	114.354	5.525	457.636
	553.061	89.877	146.465	128.009		457.957	69.431	68.924	546.784		17.194	75.71	10.997	853.232		13.781	113.373	5.414	1045.45
	553.921	170.68	19.559	165.635		108.256	69.594	62.367	572.858		17.041	229.411	10.732	541.441		6.576	113.122	5.343	711.419
	559.728	64.782	318.266	76.2		374.303	71.757	27.966	662.926		16.992	213.286	10.575	1776.81		8.181	112.079	5.335	839.147
	566.49	178.683	347.489	57.829		280.478	74.827	26.531	663.064		16.118	313.502	10.512	266.119		16.989	110.939	5.277	1633.4
	583.703	112.108	363.208	124.331		25.208	77.78	74.679	733.503		15.849	106.186	10.425	484.041		6.248	109.217	5.219	533.101
	585.668	112.043	282.564	88.525		256.677	81.887	53.327	846.083		13.936	270.961	10.324	305.909		13.591	109.135	5.165	876.317
	592.271	73.981	464.795	66.117		159.334	83.645	0	2.144		12.643	63.955	10.068	407.477		13.63	108.077	5.126	1018.95
	594.52	197.92	301.464	78.57		11.322	84.92	0	0		7.376	89.678	9.953	806.749		16.553	107.798	5.07	1614.68
	603.096	53.453	195.948	68.082		0	85.25	0	22.266		0	105.114	9.872	934.159		9.285	106.661	4.931	1479.83
	621.132	90.911	464.418	124.771		158.975	86.706	0	0		0	168.546	9.84	526.404		11.063	105.052	4.903	1237.1
	648.579	100.011	555.491	142.01		318.59	101.194	0	19.339		12.076	653.292	9.812	415.02		16.492	104.626	4.523	1553.95
	665.677	74.24	58.437	4.487		274.581	101.359	0	117.843		56.749	329.069	9.653	878.58		8.529	102.892	4.5	1267.93
	695.924	67.101	478.334	115.868		317.66	102.496	0.834	143.657		3.543	304.105	9.638	977.439		14.758	102.633	4.465	902.738
	702.914	76.335	366.898	130.957		4.808	109.383	2.268	40.394		26.422	300.227	9.609	493.553		12.111	102.209	4.402	1021.87
	707.761	93.333	331.751	145.717		0	120.686	5.978	153.526		33.412	285.93	9.551	466.385		13.327	101.686	4.328	857.669
	719.638	122.213	251.047	120.911		25.582	146.155	6.393	44.289		149.09	280.356	9.46	407.074		10.476	101.159	4.217	729.204
	723.129	91.542	312.68	144.256		1.581	188.516	8.2	109.305		68.281	250.49	8.362	1442.61		8.077	99.635	4.186	1572.97
	725.223	171.327	318.939	114.218		37.891	231.467	8.627	160.702		21.21	241.49	8.121	270.019		25.197	99.211	4.135	995.442
	733.95	116.068	328.596	242.013		37.808	255.343	9.329	759.372		17.789	222.281	7.916	370.074		12.383	98.784	4.054	1473.7
	739.945	117.904	184.512	158.442		0	286.521	11.418	854.995		92.828	219.626	7.909	1199.29		13.777	96.967	4.041	368.817
	755.925	97.865	210.644	298.2		3.824	344.422	13.177	287.422		42.472	218.47	7.892	421.199		10.925	92.885	3.804	1452.35
	758.126	123.665	396.753	139.289		0	376.286	16.574	686.592		105.132	215.528	7.76	843.25		9.944	91.615	3.685	2677.38
	770.823	118.354	206.96	320.914		1.344	894.639	20.16	36.148		96.98	199.125	7.719	228.934		19.462	91.276	3.633	1009.24
	793.985	108.123	209.561	179.845		375.469	21.481	20.861	27.83		109.605	193.184	7.383	356.302		8.914	90.909	3.284	892.633
	849.894	89.891	360.651	182.659		135.964	24.688	21.747	189.376		22.896	193.099	7.299	466.029		7.815	88.715	3.231	629.288
	851.549	92.07	277.169	202.489		349.841	28.493	22.966	992.194		81.139	192.976	7.157	853.819		10.101	88.708	3.091	675.927
	0	0	204.698	134.165		417.987	29.8	23.533	1060.63		29.251	184.471	7.128	448.331		6.046	87.672	3.066	925.265
	43.548	85.038	239.412	355.615		46.761	31.565	23.989	765.434		37.369	184.141	6.831	511.467		15.457	87.189	3.041	751.796
	45.995	54.065	264.493	540.478		403.803	32.82	24.357	205.806		40.56	181.375	6.664	736.235		10.982	87.178	3.034	1240.39
	46.166	27.236	250.619	160.697		177.84	32.836	24.616	293.647		82.464	176.974	5.67	888.227		20.116	86.993	2.968	1505.05
	95.166	108.124	215.846	168.329		177.947	33.876	25.158	282.733		106.97	174.628	5.08	154.96		18.453	84.127	2.874	2001.81
	106.564	87.847	499.887	112.093		154.139	34.561	25.723	228.989		255.543	171.573	5.049	1106.18		9.402	82.894	2.841	1277.45
	108.422	121.201	354.716	188.724		205.707	41.382	26.057	343.481		64.682	167.932	4.972	299.89		36.964	81.67	2.757	849.875
	139.79	107.936	422.607	234.078		342.749	41.496	28.163	221.345		38.136	163.919	4.85	218.342		4.729	81.432	2.672	774.902
	148.17	90.433	264.292	179.356		111.877	41.528	28.613	11.659		54.914	157.982	4.713	193.978		3.371	80.736	2.559	530.157
	154.188	69.122	122.254	145.632		144.005	42.065	29.296	144.719		634.88	157.822	3.256	1356.67		9.343	80.145	2.553	1880.86
	154.188	88.733	533.516	212.873		144.181	42.28	32.505	187.746		24.644	157.3	2.944	669.704		13.534	77.275	2.436	1133.55
	169.298	42.017	291.673	99.245		73.563	43.589	34.388	9.635		60.367	157.174	2.625	294.678		7.688	76.703	2.423	807.056
	238.196	69.998	214.456	88.816		308.824	44.28	37.771	256.221		56.365	155.625	1.966	192.762		5.783	75.824	2.356	526.686
	253.335	64.615	438.873	162.419		322.259	44.511	41.686	144.276		98.209	155.209	1.836	220.359		8.36	74.718	2.353	382.907
	264.088	40.362	338.103	301.985		209.698	47.249	43.775	154.943		124.86	154.503	1.725	479.106		18.628	73.464	2.336	1399.14
	268.658	84.668	241.517	155.188		339.876	48.616	45.636	606.236		27.622	154.245	1.047	1890.63		12.881	73.209	2.288	406.925
	300.568	96.842	249.599	111.4		438.288	48.787	47.212	30.669		64.476	153.24	0.157	1162.24		4.798	69.989	2.256	705.796
	310.952	61.605	422.773	139.804		426.917	48.797	47.648	349.298		61.318	147.367	0	623.108		4.928	69.195	2.236	383.454
	324.76	6.048	39.567	192.7		332.781	49.136	50.453	283.557		49.815	145.472	0	149.71		7.426	66.991	2.228	1824.4
	346.234	92.737	38.702	207.82		254.442	49.336	52.778	307.902		50.2	144.842	0	204.131		10.339	60.671	2.217	749.412
	354.741	60.997	404.911	165.475		385.299	49.355	56.568	374.585		279.88	143.387	0	992.177		6.762	56.872	2.189	1294.33
	355.564	36.188	464.163	163.672		173.797	49.647	57.07	650.992		44.877	142.687	0	163.189		15.665	55.54	2.155	963.645
	371.19	62.314	314.945	148.907		236.977	50.553	58.067	286.877		23.65	140.75	0	152.533		17.922	49.506	2.135	967.547
	372.609	121.346	41.728	180.957		105.738	50.607	64.357	268.332		111.669	139.606				5.957	45.57	2.052	283.641
	376.627	0	202.401	193.623		588.146	50.818	68.106	135.209		49.559	138.993				8.292	45.277	2.005	1291.89
	385.873	43.508	384.064	128.925		142.256	51.18	68.667	323.16		41.641	138.015				7.468	44.101	1.855	759.292
	391.411	43.362	267.851	150.613		347.449	51.578	71.26	388.361		11.598	134.087				18.113	42.998	1.771	2047.4
	400.572	64.604	32.539	219.424		106.012	51.66	71.434	20.31		201.522	133.285				6.799	42.912	1.674	991.795
	413.422	34.767	249.071	294.052		146.296	51.691	75.861	154.479		129.003	132.398				6.657	38.251	1.476	2139.15
	447.652	28.58	342.706	708.063		458.773	52.26	81.363	378.896		556.688	131.484				8.306	12.152	1.469	1286.22
	465.204	81.406	336.155	137.642		138.979	52.475	83.416	144.736		43.672	130.243						1.411	1438.15
	470.958	90.739	378.925	239.721		83.642	52.538	88.876	397.66		41.548	129.693						1.35	1126.79
	475.708	67.853	208.158	344.634		181.425	52.763	90.857	38.734		12.612	128.085						1.302	396.917
	493.749	73.471	346.528	101.555		349.835	53.04	95.461	264.974		106.476	127.927						1.282	226.374
	505.269	53.87	314.969	547.916		209.51	53.061	97.029	1055.37		26.666	126.758						1.236	786.646
	516.052	416.055	392.217	241.424		171.376	53.181	99.738	417.293		491.551	126.618						1.221	380.619
	519.407	56.907	266.006	235.073		66.51	53.515	108.776	252.983		78.497	126.021						1.178	1836.89
	522.737	24.537	484.406	134.903		47.54	53.612	109.306	313.963		279.086	124.529						1.087	596.6
	527.992	52.724	260.167	165.362		167.983	53.77	128.977	253.281		102.768	124.36						0.968	762.887
	540.419	32.841	394.371	154.811		549.332	54.048	148.484	276.017		46.418	124.201						0.856	1393.66
	541.789	17.44	253.198	186.794		141.954	54.202				165.029	123.445						0.762	337.168
	543.001	25.265	409.549	210.606		243.53	54.215				149.117	122.655						0.648	919.808
	566.754	257.195	351.781	143.762		299.235	54.263				63.301	121.467						0.467	494.335
	577.596	6.301	253.315	177.692		524.377	54.38				68.915	121.266						0.339	356.401
	578.473	45.08	326.947	153.949		196.899	54.688				119.643	119.66						0.183	802.662
	604.852	83.491	220.008	160.854		340.377	54.744				131.628	118.84						0.116	399.414
	617.446	81.741	376.352	178.154		487.935	54.812				67.584	118.568						0	1162.67
	620.149	97.75	413.365	232.055		229.541	54.94				63.465	118.557						0	27.958
	635.952	91.737	151.531	144.754		210.028	55.332				80.505	118.483						0	1400.75
	638.558	125.938	478.775	140.955		210.148	56.408				28.676	118.263						0	288.388
	664.186	138.018	376.965	176.615		23.86	56.582				700.893	117.59						0	998.785
	672.184	62.749	420.884	152.983		381.127	56.807				83.166	116.808						0	990.539
	676.635	89.989	300.362	188.789		196.858	59.282				50.101	116.607						0	396.966
	688.216	43.048	207.772	125.223		570.68	59.388				96.688	116.552						0	900.475
	709.722	0	111.315	92.257		207.996	60.34				155.342	114.352						0	392.63
	710.805	37.79	299.885	88.199		171.598	61.625				33.57	113.609						0	561.937
	718.197	112.885	193.47	134.568		435.275	61.858				212.247	111.761						0	247.929
	727.708	81.216	85.493	112.129		146.391	61.882				18.087	111.247						0	1460.19
	771.711	93.316	173.443	97.949		530.471	62.286				128.654	110.502						0	183.267
	773.567	130.575	293.484	70.38		415.778	62.351				129.369	110.469						0	811.797
	801.016	112.069	57.656	132.63		175.116	62.406				174.177	109.504						0	1643.53
	858.372	87.266	337.493	109.077		0.78	62.62				282.902	107.046						0	831.915
	969.338	46.6	43.246	114.642		184.844	62.828				482.482	106.784						0	512.396
	1122.48	74.052	100.766	254.26		242.221	63.49				556.929	106.397						0	80.664
			98.689	328.629		217.746	63.671				112.935	105.846						0	196.132
			54.63	170.414		105.611	64.174				301.393	105.687						0	167.89
			409.67	103.854		102.015	64.247				122.942	105.238						0	649.574
			169.411	262.156		95.82	64.839				175.761	104.625						0	1679.85
			127.787	184.909		17.47	65.026				68.423	103.015						0	259.636
			84.683	103.874		181.36	65.414				20.604	102.616						0	904.032
			266.895	84.035		115.77	65.54				151.476	102.2						0	952.388
			337.419	115.415		203.623	66.632				371.117	101.437						0	543.573
			91.036	176.77		184.879	67.917				32.404	101.293						0	454.033
			73.347	201.69		137.642	68.53				102.665	100.928						0	304.404
			71.599	210.72		223.635	68.614				156.357	98.905						0	440.228
			291.316	80.26		307.01	69.355				325.062	98.785						0	821.036
			100.045	114.117		99.896	69.444				176.657	98.289						0	865.183
			252.24	142.523		170.892	69.616				301.995	97.014						0	424.99
			322.295	133.161		41.49	69.878				149.221	96.789						0	873.707
			210.095	62.916		210.437	70.024				4.171	93.995						0	430.317
			254.018	106.085		87.313	70.512				143.703	93.164						0	441.366
			362.381	83.836		225.273	71.99				278.778	93.069						0	814.59
			277.648	202.867		67.048	72.362				0	91.405						0	498.799
			352.625	62.912		194.06	72.809				834.161	91.006						0	279.685
			729.057	106.817		155.975	72.977				286.274	90.821						0	614.917
			218.349	172.711		150.184	73.385				13.21	90.04						0	613.697
			146.442	142.189		185.478	73.943				267.74	89.341						0	426.579
			291.631	111.299		119.101	74.153				136.27	88.66						0	75.043
			363.764	97.899		388.678	74.705				199.458	87.171						0	694.669
			380.255	131.708		53.347	75.26				124.971	87.085						0	459.366
			387.546	186.871		36.466	76.588				87.907	85.705						0	492.873
			557.307	73.334		108.998	79.137				692.931	85.603						0	137.278
			446.236	76.911		274.121	79.914				10.019	84.913						0	919.143
						380.366	80.794				83.135	84.811						0	417.417
						221.168	80.841				135.826	84.433						0	1083.88
						214.42	83.925				71.285	84.026						0	327.082
						326.741	85.097				213.469	83.223						0	429.087
						290	86.786				70.013	81.576						0	244.832
						41.359	92.555				167.893	79.802						0	1023.05
						14.656	96.045				47.955	79.776						0	1834.51
						10.85	109.629				338.71	77.325						0	1287.5
						58.926	110.046				139.59	75.049						0	522.268
						100.379	113.936				140.117	73.719						0	791.938
						100.813	135.337				49.513	73.597						0	724.707
						2.462	161.045				87.286	72.86						0	356.914
						75.832	318.662				315.131	70.883						0	558.487
						0	390.866				37.711	69.664						0	645.964
											150.282	68.112						0	327.004
											36.319	63.496						0	235.067
											40.398	61.925						0	60.55
											23.765	58.096						0	122.719
											350.16	43.585						0	89.854
																		0	714.417
																		0	175.24
																		0	762.18
																		0	854.91

## Sheet: Fig 2
	Figure 2
	2b							2e						2f						2h													2i
														Values of quantification of beta-catenin nuclear						Fold change of gene expression determined by qPCR														LINE 401	%FOXA2	%LMX1A	%NKX2.1
	Gene	RA0D+SAG	RA1D+SAG	RA2D+SAG	RA4D+SAG			Gene_name	14DDC_replicate1	14DDC_replicate2				intensity (Arbitary Units) in 2DDC differentiations																					95.5466	88.917	1.85982
	SIX3	100	31.474	0.545926	0.0860377			NKX2-1	0.534843	0.473267											Differentiation conditions														96.4309	81.5074	1.0675
	SIX6	100	12.1863	1.2895	0			BARHL1	0.105893	0.089861				Control(dSMADi)	RA 2D	CHIR99021				Target Gene	RA0D+SAG#1	RA0D+SAG#2	RA2D+SAG#1	RA2D+SAG#2	RA2D+SAG#3	RA2D+SAG#4	RA2D+SAG#5	RA2D+SAG#6	RA4D+SAG#1	RA4D+SAG#2					88.2823	77.8142	1.30083
	FOXG1	53.1471	100	2.11191	0.762122			BARHL2	0.025921	0				34.355	32.318	44.021				FOXG1	1.52405	1	0.00861691	0.0392436	0.0154917	0.00426015	0.0371842	0.0104647	0.0154777	0.00968701
	NKX2-1	100	60.9848	1.07139	0.691512			WNT8B	0.642932	0.859946				20.923	28.269	68.18				SIX3	1.63339	1	0.00321333	0.00332414	0.0021906	0.00018	0.00192983	0.000183862	0.00202894	0.000868826				LINE SM56	%FOXA2	%LMX1A	%NKX2.1
	LHX2	100	38.125	1.21459	0.67099			DBX1	0.055666	0.105965				29.149	40.924	41.067				NKX2.1	1.11696	1	0.0141803	0.0193785	0.00964898	0.0103735	0.0227266	0.0122989	0.00251864	0.00261688					97.8765	89.0266	0.413223
	OTX2	100	43.5969	22.0059	1.70962			PITX2	0.203778	0.101494				27.355	27.205	44.493				PAX6	1.21729	1	0.0132581	0.0269907	0.0105443	0.0311407	0.0177748	0.0106479	0.0268039	0.0283072					97.2381	87.9061	0.365008
	NKX2-2	100	46.3888	6.5684	21.09			FOXA2	66.8837	48.4276				29.215	42.012	36.329				NKX2.2	1.40651	1	0.0923782	0.089385	0.0873184	0.0710928	0.0735993	0.045408	0.201541	0.191117					98.103	91.9902	1.58642
	LMX1A	2.63876	7.39049	100	4.07903			LMX1A	25.655	26.914				32.734	43.444	43.134				OTX2	1.18284	1	0.41895	0.39875	0.292276	0.485805	0.368574	0.267559	0.00951655	0.00592366
	LMX1B	0.336972	26.9488	100	75.0308			LMX1B	10.1099	5.45581				27.714	31.988	47.241				LMX1A	1.76143	1	933.829	977.341	1117.09	996.023	729.319	586.747	41.5581	46.811				LINE SM55	%FOXA2	%LMX1A	%NKX2.1
	EN1	0	0	99.9968	32.0973			ETV5	7.48451	6.56292				22.994	29.083	35.062				VN	0.944441	1	24.4745	21.0453	52.9712	36.3779	51.2627	22.7721	8.46883	7.6344					84.8683	66.1474	3.09976
	WNT1	0	0	100	0			WNT4	11.3409	8.76926				27.58	24.274	40.513				LMX1B	0.961382	1	46.6771	34.1469	73.9296	61.1755	79.9077	35.5033	19.5342	23.5891					87.7765	77.8424	5.05588
	ETV5	100	30.1354	49.4417	13.9038			WNT1	0	0				25.943	33.964	42.243				CORIN	0.952655	1	78.2452	83.3147	148.494	110.995	125.811	48.9252	71.7202	70.8773					90.6809	70.7602	5.06298
	GBX2	21.9071	44.1438	100	16.4205			EN1	0.123005	0.05228				20.624	42.682	40.738				FOXA2	0.974221	1	3.07906	3.75377	4.15664	4.28716	3.1659	2.50175	4.98928	5.87271
	HOXA2	0.199548	26.709	52.1239	100			EN2	0	0.005291				26.072	26.454	40.537				HOXA3	0.5	1	195.307	241.339	295.729	108.795	233.389	83.931	2714.82	2516.57				Line 918	%FOXA2	%LMX1A	%NKX2.1
	HOXA3	0.0922332	0.121712	19.5168	100			FGF8	0.114948	0.151259				30.441	25.099	37.688				HOXB2	0.5	1	161.452	175.667	197.55	109.933	278.567	136.191	921.265	946.09					97.17	94.05	0.187735
	HOXB4	0	0	1.16423	100			PAX2	0	0				18.234	30.821	35				HOXB4	0.001	0.001	0.025208	0.00993595	0.0667452	0.0301515	0.0166858	0.0320264	0.972777	1					99.65	98.49	4.79486
	NKX6-1	1.95942	4.10798	27.0994	100			PAX5	0	0.002147				27.845	22.307	52.581				NKX6.1	0.72645	1	90.9926	80.8151	137.485	63.28	80.6971	53.498	515.294	593.588					98.05	91.8741	1.23796
	NKX6-2	10.803	5.119	5.04106	100			PAX8	0.071898	0.069302				42.767	25.999	42.729				PHOX2B	0.001	0.001	0.122085	0.0996331	0.0828175	0.036722	0.0262303	0.0329591	0.938738	1					91.95	98.8274
	PHOX2B	0.211447	0.174638	16.9031	100			NKX2-2	2.34734	1.88393				36.22	33.209	30.085				PHOX2A	3.14179	1	47.691	35.0664	43.5937	10.6714	4.73676	2.59154	1206.44	1338.53
	CORIN	0.517319	46.3456	100	36.4604			NKX6-1	5.67926	5.46256				38.597	28.062	56.433
	FOXA2	38.3252	46.9688	47.8509	100.009			PHOX2A	0.239905	0.085856				43.533	23.546	62.299																			MEAN
	FOXA1	1.81199	32.078	100	55.6063			PHOX2B	1.41877	1.37966				34.799	37.139	30.54																			%FOXA2	%LMX1A	%NKX2.1
	SHH	14.0937	32.0049	100	52.1814			SHH	152.155	78.9215				32.871	32.793	34.015																		LINE 401	93.4199	82.7462	1.40938
	ALCAM	4.52432	18.5305	100	21.5545			ARX	129.949	95.4172				32.206	36.854	32.461																		LINE SM56	97.7392	89.641	0.788217
	ARX	1.4428	35.067	100	47.6735			CORIN	190.751	262.707				35.105	21.208	33.311																		LINE SM55	87.7752	71.5833	4.40621
	SULF2	15.2275	25.0584	100	30.0389			VTN	178.102	129.905				33.75	23.291	34.444																		LINE 918	96.705	95.8104	2.07352
	FERD3L	0.861642	23.9118	100	25.4355			FERD3L	74.6738	115.669				42.057	43.093	39.981
	VTN	13.4301	45.0443	100	53.5436									28.417	38.413	55.023
														18.611	19.727	29.879
														38.986	23.383	60.332																			SD
														13.167	40.268	48.941																			%FOXA2	%LMX1A	%NKX2.1
														15.983	65.611	62.191																		LINE 401	3.65074	4.61656	0.332445
														17.605	20.846	45.186																		LINE SM56	0.366178	1.72302	0.564758
														11.228	16.502	58.292																		LINE SM55	2.9063	5.89078	1.13142
														13.193	20.37	73.334																		LINE 918	2.88567	2.9528	1.97147
														24.652	25.866	56.746
														10.846	36.141	76.913
														5.859	50.932	56.234
														7.686	27.036	47.244
														10.325	23.045	69.729
														3.764	31.032	48.5
														20.413	34.792	35.011
														17.202	35.173	52.773
														24.894	24.659	39.195
														28.788	26.235	55.054
														25.983	25.038	57.374
														39.394	23.355	55.595
														36.744	26.447	53.961
														43.983	29.904	54.785
														34.024	19.435	76.903
														41.011	19.489	56.161
														35.691	26.461	40.581
														32.758	29.568	36.363
														33.176	19.946	41.95
														34.577	27.105	40.664
														49.591	19.71	44.297
														29.372	25.027	26.595
														38.34	23.763	28.776
														35.976	28.816	36.276
														28.593	26.561	36.649
														35.988	19.722	27.955
														34.756	21.148	39.666
														32.461	32.264	46.215
														39.273	20.349	41.329
														20.249	16.417	50.925
														38.093	33.532	70.791
														21.32	34.324	65.281
														17.346	30.574	62.555
														26.328	40.451	87.857
														36.139	57.374	68.859
														54.26	32.596	49.786
														33.947	26.374	47.935
														34.803	23.6	48.996
														46.453	19.932	59.272
														10.044	16.165	62.557
														41.163	20.606	43.584
														29.085	12.656	52.457
														48.428	12.764	59.354
														24.128	16.233	67.241
														30.565	20.528	49.659
														20.83	17.193	81.651
														32.036	22.333	71.379
														27.224	21.75	50.897
														30.335	52.928	41.136
														20.989	43.14	43.979
														35.135	55.388	159.536
														31.534	32.695	57.528
														46.144	31.314	54.913
														50.569	25.487	34.625
														40.734	31.268	34.952
														37.534	27.726	34.343
														47.337	43.31	35.639
														38.19	27.385	34.585
														30.011	29.897	31.383
														44.57	34.71	42.472
														37.131	47.842	45.024
														50.481	36.393	58.046
														27.403	33.742	57.616
														22.207	19.24	55.318
														35.624	16.143	53.427
														51.098	49.86	50.466
														46.017	31.66	63.95
														39.141	20.788	42.089
														25.421	31.956	56.43
														35.731	17.349	54.916
														35.559	22.159	52.521
														28.308	15.134	45.42
														31.089	38.303	53.989
														15.02	40.554	58.117
														11.262	57.744	95.183
														21.591	62.649	46.515
														16.593	50.721	36.197
														16.164	37.679	36.812
														27.804	33.024	55.973
														35.655	37.537	39.176
														12.246	34.913	41.401
														20.266	52.5	44.522
														5.837	30.346	38.335
														21.394	22.416	72.495
														9.296	54.781	68.64
														21.677	37.731	67.296
														11.745	85.178	50.701
														14.357	53.597	60.199
														20.425	38.568	59.274
														8.651	59.867	60.475
														5.847	56.004	54.665
														8.442	35.762	52.282
														22.755	31.356	78.311
														4.792	20.544	69.53
														29.412	12.445	78.287
														26.647	19.125	79.902
														30.202	19.253	58.814
														19.258	12.712	66.642
														25.62	9.087	92.718
														33.273	12.117	68.794
														41.006	30.555	68.887
														18.616	13.069	55.106
														17.696	32.372	60.915
														25.98	38.649	54.702
														39.235	41.539	65.636
														34.21	26.338	67.625
														33.544	32.651	49.304
														22.055	48.326	77.709
														31.086	22.281	62.994
														28.544	75.769	123.359
														26.121	36.369	70.09
														40.2	46.84	75.84
														32.356	31.188	77.77
														29.66	25.013	68.725
														28.091	18.609	68.153
														15.137	34.674	69.705
														25.48	59.563	81.252
														17.64	17.581	75.802
														41.481	14.258	71.849
														30.89	18.355	84.745
														45.487	30.853	82.112
														48.257	26.194	78.696
														51.361	10.071	74.197
														47.853	26.159	63.334
														27.883	20.873	56.573
														39.111	12.796	54.339
														46.473	25.482	120.705
														20.33	27.676	66.954
														46.583	8.203	60.632
														36.633	7.861	72.495
														46.22	9.175	68.64
														22.991	42.097	67.296
														32.156	55.388	50.701
														40.993	51.198	60.199
														37.226	65.93	59.274
														52.277	54.003	60.475
														64.134	46.018	54.665
														26.174	47.856	52.282
														24.972	44.797	78.311
														22.891	34.602	69.53
														35.778	42.536	78.287
														29.26	56.207	79.902
														24.806	46.749	58.814
														29.173	31.912	66.642
														34.996	38.099	92.718
														37.967	54.974	68.794
														19.765	43.625	68.887
														21.365	58.219	55.106
														18.26	43.874	60.915
														17.022	38.999	54.702
														17.814	47.307	65.636
														15.915	56.497	67.625
														26.237	35.858	49.304
														18.166	29.003	77.709
														28.377	43.011	62.994
														26.778	51.181	123.359
														25.681	46.515	70.09
														27.621	28.459	75.84
														20.791	24.289	77.77
														42.828	29.07	68.725
														19.832	19.452	68.153
														20.121	20.591	69.705
														29.844	18.046	81.252
														35.051	30.347	75.802
														21.399	10.779	71.849
														26.251	25.571	84.745
														38.87	27.536	82.112
														46.259	34.73	78.696
														28.384	50.669	74.197
														32.07	27.689	63.334
														17.697	21.761	56.573
														16.686	10.69	54.339
														11.793	44.324	120.705
														11.874	52.032	66.954
														13.701	57.024	60.632
														14.979	35.196	77.214
														9.908	47.467	77.681
														24.308	22.933	64.496
														11.457	20.772	57.039
														14.051	38.186	55.6
														88.535	11.717	43.767
														50.367	37.25	63.739
														28.563	44.723	67.351
														18.271	15.836	47.94
														12.856	14.785	66.415
														11.806	34.008	33.078
														9.773	30.58	61.407
														14.718	28.56	87.848
														76.426	41.22	56.207
														19.85	17.152	56.847
														21.37	42.401	63.494
														30.888	16.622	56.829
														6.808	17.369	66.681
														32.906	31.549	58.447
															19.959	99.899
															18.026	60.817
															30.725	78.582
															7.192	35.279
															28.864	65.561
															36.548
															20.907
															15.459
															25.365
															16.711
															16.743
															12.843
															32.435
															43.655
															15.948
															11.891
															10.891
															24.739
															28.059
															13.633

## Sheet: Fig 3
	Figure 3
	3c								3d								3e							3g
	Treatment	LMX1A+NKX2.1-/DAPI (%)			Mean	SD											FC values							FC of gene expression in dSMADi+RA1D+SAG cultures treated with different concentrations of R115866
	RA_100 nM	19.7	16.443	33.6794	23.2741	7.47681				RA Concentration (nM)								RA concentration (nM)
	RA_200 nM	69.5783	72.6214	84.4732	75.5576	6.42552				50	100	300	500	1000				0	300	500	1000				FC values			Mean
	RA_300 nM	71.1977	80.3191	76.4909	76.0026	3.73981			FC (to hESC)	4.14819	5.63978	8.43675	9.4609	12.4646			1DDC	0.957499	8.43675	9.4609	12.4646					R115866 (nM)			R115866 (nM)
	RA_400 nM	83.0734	90.2724	76.9072	83.4177	5.46173				3.06249	4.31023	8.28309	12.2811	15.22				1.0018	8.28309	12.2811	15.22			Target Gene	0	100	500	0	100	500
	RA_800 nM	44.6154	41.1602	46.2174	43.9977	2.11029											2DDC	2.89108	4.49667	5.25213	5.5387			FOXG1	1	0.0108152	0.00310802	1	0.0323579	0.00528432
	chir_0.6 uM	19.4838	12.396	14.8784	15.5861	2.93654												2.7893	6.22565	5.26709	5.1693				1	0.0539006	0.00746061
	chir 0.8 uM	70.0382	54.4669	68.4543	64.3198	6.997											3DDC	2.20862	2.95089	1.74224	2.81173			NKX21	1	0.0311871	0.0141315	1	0.0309091	0.00984866
	chir_1 uM	98.8106	96.5371	97.9299	97.7592	0.935974												2.3214	3.04393	2.14328	0.412669				1	0.030631	0.00556579
	chir 1.2 uM	16.3	15.8	36.5997	22.8999	9.68939											4DDC	0.510513	2.81173	3.0811	0.297844			SIX3	1	0.0280087	0.0138337	1	0.0248122	0.0101208
	chir_1.4 uM	1.40206	1.08617	6.06061	2.84961	2.27417												0.49867	1.90999	2.28155	0.688428				1	0.0216156	0.00640778
																								OTX2	1	0.3317	0.0585562	1	0.612987	0.146176
																									1	0.894274	0.233796
																								OTX1	0.463411	1	0.483201	0.291626	1	0.345895
	Treatment	LMX1A+NKX2.1+/DAPI (%)			Mean	SD																			0.119841	1	0.208589
	RA_100 nM	8.5	5.87248	4.84429	6.40559	1.53931																		LMX1A	0.0307138	1	0.241623	0.0321803	1	0.226499
	RA_200 nM	5.47373	3.78641	2.5878	3.94931	1.18379																			0.0336468	1	0.211375
	RA_300 nM	6.09998	1.41844	1.29646	2.93829	2.2362																		HOXA2	0.0833942	0.813288	1	0.102379	0.906644	0.954773
	RA_400 nM	0.598537	2.52918	2.47423	1.86732	0.897442																			0.121364	1	0.909545
	RA_800 nM	0.769231	0.939227	1.46217	1.05688	0.294872																		PHOX2B	0.000140965	0.5741	1	7.04824e-05	0.430209	1
	chir_0.6 uM	79.9162	86.0233	82.9757	82.9717	2.49322																			0	0.286318	1
	chir 0.8 uM	29.1985	30.9798	26.183	28.7871	1.9798																		HOXB4	0.00343406	0.0569327	1	0.00333996	0.0538099	1
	chir_1 uM	0	0.141343	0.796178	0.312507	0.346841																			0.00324586	0.050687	1
	chir 1.2 uM	0.5	0.5	0.219905	0.406635	0.132038
	chir_1.4 uM	0	0	0	0	0																		Mean values used to generate graph in Figure 3g

## Sheet: Fig 4
	Figure 4
	4a				4d						4g					4i							4k									4m							4n				4p
																												Number of Branches
	Gene	log2(FC 21/14DDC)			protocol/time point	Differentiation# 1	Differentiation# 2				Differentiation #	%FOXA2+/TH+	% LMX1B+/TH+					% over HUC/D						Neurite Lenght (um)				per TH+ neuron				TH	Fold change (FC)			Mean (FC)	SD (FC)		Differentiation	%EN1/TH			Type	Treatment	DA(ng/mg)	Mean	SEM
	VTN	-5.414			CHIR+SAG/14 DDC	1.90301	1.99336				#1	67.5462	85.9849			Differentiation #	TH	GABA	PRPH	5-HT			Tracing	30DDC	40DDC		Tracing	30 DDC	40DDC			9DDC	1	0.928848	0.543198	0.824015	0.200681		D38 #1	28.9673			release	no	0.262143
	NTN1	-1.943			CHIR+SAG/17DDC	4.17101	2.70936				#2	66.0978	85.2027			#1	65.2742	9.0776	2.6455	1.78042			Neuron 1	258.341	328.373		Neuron 1	1	3			14DDC	0.536667	0.624112	0.401744	0.520841	0.0914688		D35#2	5.837			release	no	0.289804
	CORIN	-1.891			CHIR+SAG/21DDC	8.56322	13.1054				#3	64.214	93.6123			#2	74.5932	5.72391	1.59705	0.394737			Neuron 2	202.217	357.17		Neuron 2	4	3			21DDC	11.9327	11.732					D40#3	6.06061			release	no	0.34312
	ARX	-1.335			RA2D+SAG/14 DDC	4.60199	6.91264				#4	91.9373	91.4452			#3	77.0512	3.08219	5.85774	0.604595			Neuron 3	166.166	553.533		Neuron 3	1	2			40DDC	39.2599	33.1607	39.3415	37.2541	2.89462						release	no	0.305867
	SHH	-1.005			RA2D+SAG/17DDC	14.384	12.0287				#5		78.1252			#4	72.2222	10.5793	0.729927	2.49377			Neuron 4	196.907	588.098		Neuron 4	1	3										Mean EN1+/TH+	13.6216			release	no	0.275353
	FERD3L	-0.944			RA2D+SAG/21DDC	37.1767	26.5188				Mean	72.4488	86.874			#5	70.6262	10.661	2.05011	0.229885			Neuron 5	80.265	458.236		Neuron 5	2	5										SD	10.8514			release	no	0.302473
	SLIT2	-0.75									SD	11.3135	5.41159			#6	92.9134	21.407	8.06452	0.460299			Neuron 6	149.184	490.918		Neuron 6	2	4			EN1	Fold change (FC)			Mean (FC)	SD (FC)						release	no	0.248075
	SULF2	-0.561														#7	86.5401		2.21753	0.579151			Neuron 7	152.474	459.866		Neuron 7	2	2			9DDC	3.20327	1.14664	1	1.78331	1.00585						release	no	0.50071
	ALCAM	-0.326														Mean	77.0315	10.0885	3.30891	0.934693			Neuron 8	163.175	549.493		Neuron 8	2	3			14DDC	1.33469	5.35258	8.65843	5.11523	2.99461						release	no	0.600195
	TUBB3	2.236														SD	9.58284	6.29028	2.64291	0.855831			Neuron 9	147.998	58.036		Neuron 9	2	5			21DDC	2.83833	5.36265									release	no	0.524115
	DCX	4.2																					Neuron 10	181.939	374.328		Neuron 10	3	4			40DDC	206.81	232.002	230.185	222.999	11.4713						release	no	0.501445
	NR4A2	5.009																					Neuron 11	135.784	291.072		Neuron 11	2	4														release	no	0.507131	0.388369	0.0350737
	STMN2	5.112																					Neuron 12	120.326	358.105		Neuron 12	2	3														release	KCl	1.17484
	ASCL1	5.732																					Neuron 13	96.356	297.553		Neuron 13	3	3			SOX6	Fold change (FC)			Mean (FC)	SD (FC)						release	KCl	0.950441
	NEUROD4	6.36																					Neuron 14	155.118	440.812		Neuron 14	4	2			9DDC	1	0.878846	0.562276	0.813707	0.184541						release	KCl	0.719264
	NEUROG2	9.563																					Neuron 15	178.411	444.315		Neuron 15	4	3			14DDC	7.19167	7.71487	3.27758	6.06137	1.97999						release	KCl	1.50801
	NEUROG1	15.631																					Neuron 16	114.996	338.332		Neuron 16	2	3			21DDC	2.49051	3.16629									release	KCl	1.64286
	TH	22.834																					Neuron 17	344.729	434.222		Neuron 17	1	2			40DDC	5.80025	4.68495	4.75255	5.07925	0.510571						release	KCl	1.35446
																							Neuron 18	121.551	468.007		Neuron 18	2	4														release	KCl	0.928482
																							Neuron 19	57.933	369.272		Neuron 19	3	3														release	KCl	1.53632
																							Neuron 20	148.647	511.401		Neuron 20	4	2			ALDH1A1	Fold change (FC)			Mean (FC)	SD (FC)						release	KCl	0.977891
																							Neuron 21	141.236	525.812		Neuron 21	2	3			9DDC	1	0.844361	0.744323	0.862895	0.105199						release	KCl	1.09198
																							Neuron 22	235.15	357.954		Neuron 22	3	4			14DDC	9.22924	2.36286	2.32394	4.63868	3.24605						release	KCl	0.422037
																							Neuron 23	311.799	737.036		Neuron 23	2	3			21DDC	24.7805	15.5614									release	KCl	0.559971	1.07221	0.107871
																							Neuron 24	115.76	393.524		Neuron 24	2	3			40DDC	25.3114	25.5183	28.6284	26.486	1.51723						lysate	control	0.901085
																							Neuron 25	157.864	751.493		Neuron 25	1	3														lysate	control	0.744079
																							Neuron 26	337.572	402.896		Neuron 26	2	2														lysate	control	2.10464
																							Neuron 27	112.975	787.691		Neuron 27	2	5			SLC18A2	Fold change (FC)			Average (FC)	SD (FC)						lysate	control	0.968455
																							Neuron 28	334.291	993.362		Neuron 28	2	5			9DDC	1	0.437251	0.433765	0.623672	0.266108						lysate	control	1.09026
																							Neuron 29	183.097	830.468		Neuron 29	4	2			14DDC	0.918006	0.449221	0.155652	0.507626	0.313958						lysate	control	0.969803	1.12972	0.182924
																							Neuron 30	143.439	506.097		Neuron 30	2	3			21DDC	0.583139	0.125249
																							Neuron 31	171.558	577.011		Neuron 31	3	3			40DDC	25.8309	25.4329	25.7737	25.6792	0.175681
																							Neuron 32	178.096	748.821		Neuron 32	3	3
																							Neuron 33	238.695	686.825		Neuron 33	2	3
																							Neuron 34	209.216	634.63		Neuron 34	2	2			GIRK2	Fold change (FC)			Average (FC)	SD (FC)
																							Neuron 35	222.741	889.747		Neuron 35	3	3			9DDC	1	0.654643	0.481562	0.712068	0.215511
																							Neuron 36	179.176	683.137		Neuron 36	2	3			14DDC	7.87769	8.84609	7.55194	8.09191	0.549622
																							Neuron 37	184.466	865.943		Neuron 37	2	3			21DDC	1.15805	1.39539
																							Neuron 38	155.25	707.836		Neuron 38	2	2			40DDC	19.5536	15.2206	17.2764	17.3502	1.76972
																							Neuron 39	146.883	679.918		Neuron 39	2	3
																							Neuron 40	241.136	701.449		Neuron 40	2	2
																																SLC6A3	Fold change (FC)			Average (FC)	SD (FC)
																																9DDC	1	0.788675	0.334414	0.707696	0.277692
																																14DDC	0.740203	0.258199	0.249642	0.416014	0.229262
																																21DDC	1.93783	2.12083
																																40DDC	28.746	20.6845	21.2272	23.5526	3.67901
											§

## Sheet: Fig 5
	Figure 5
	5n												5o								5p												5q
	Marker/TH (%)	Quantifications of marker in graph for each animal						Total animals used	MEAN	ST DEV			Net rotations per minute (in rats with baseline								Quantification of the net rotations per minute (positive ipsilateral) over time (10-90 min),													average after lesion (%)	average after graft (%)
	%EN1+/TH+	71.618	59.0604	67.8862	78.3296	69.3798	68.2243	6	69.0831	5.69555			amphetamine-induced rotation scores ≥ 5 ipsilateral turns per minute								for each transplanted rat (#1-#9)													10.6403	1.19048
	%SOX6+/TH+	73.8275	72.7586	77.4011	66.5672	62.4031	71.9626	6	70.82	4.93881											After lesion													0.775194	14.0606
	%Girk2+/TH+	78.3661	76.1404	82.6446	57.6	76.1404	86.8132	6	76.2841	9.17233				Lesion	after graft										Elapsed time (min)									21.9597	132.299
	%PITX3+/TH+	76.2097	69.2308	60.9272	63.3721			4	67.4349	5.89659				4.98611	-15.4056						rat#	10	20	30	40	50	60	70	80	90				25.1341	133.09
	%Calbindin/TH+	23.9092	16.8142	15.1659	26.25			4	20.5348	4.65615				5.7	-6.55556						#1	0.1	1	3.4	4.05	4.075	2.425	-1.525	-0.386364	-1.325				18.173	36.7727
														5.82778	-5.84722						#2	0.925	3.4	5.05	4.625	5.075	5.475	5.85	6.18182	7.225				6.47192	24.3687
														6.99722	-12.7083						#3	0	0.225	1.95	4.25	3.875	4.95	5.25	4	2.775				0	0
														8.16667	-4.84444						#4	0.075	0.425	1.8	1.8	1.775	3.1	3.275	2.79545	3.55				8.04003	177.823
													Mean for 5 rats	6.33556	-9.07222						#5	0	2.175	6.9	8.9	10.45	11.1	11.1	11.1591	10.325				7.40741	52.649
													SEM	0.500941	1.87553						#6	0.175	1.525	4.45	7.45	9.25	9.55	9.05	10.6136	9.875			Mean for all 9 rats	10.9557	63.5838
																					#7	0.075	2.5	4.9	6.7	7.075	7.975	7.475	7.13636	6.55			SEM	2.97949	22.1636
													Quantifications related to 5 rats (each row								#8	0.05	0.425	1.1	1.4	1.875	1.95	2.425	2.31818	2.25
													corresponds to one animal)								#9	0.225	3.025	5.65	7.575	8.35	7.8	9.325	7.20455	6.625
																					7 months after graft
																								Elapsed time (min)
																					rat#	10	20	30	40	50	60	70	80	90
																					#1	-14.2	-24.25	-25.375	-22.15	-19.1	-16.05	-14.125	-12.7273	-11.25
																					#2	-14.475	-31.65	-30.425	-26.325	-19.3	-11.175	-5.6	-0.636364	1.25
																					#3	-9.025	-18.375	-15.225	-12.1	-6.925	-4.5	-4.45	-2.68182	-2.3
																					#4	-15.7	-21.925	-21.65	-19.75	-15.925	-13.275	-11.025	-9.29545	-6.15
																					#5	1.15	-7.675	-15.075	-9.975	-5.075	-1.625	-1.175	-1.77273	-1.975
																					#6	-11.975	-18.35	-17.325	-17.125	-15.075	-12.25	-8.9	-7.43182	-5.25
																					#7	-11.35	-15.275	-6.625	-5.8	-4.05	-4.825	-6.075	-3.15909	-1.075
																					#8	-10.65	-13.1	-12.125	-8.975	-8.1	-7.125	-6.475	-4.93182	-4.95
																					#9	-4.275	-0.4	-4.45	-8.675	-7.95	-7.25	-7.15	-6.04545	-6

## Sheet: Fig 6
	Figure 6
	6d
	Cell type	% cell type	Mean	SD
	GATA3+ /HuCD+	67.2372	63.8527	3.43726
		63.9558
		60.365
	GATA3+ 5-HT+ /HuCD+	52.8117	54.4989	3.91826
		51.7068
		58.9781
	PHOX2B+ /HuCD+	6.00685	5.90728	0.126332
		5.76517
		5.94982

## Sheet: Suppl Fig 1
	Supplemetary Figure 1
	1a				1b					1c										1d
											rabbit OCT4 antibody Santa Cruz Biotechnology 1:4000
											goat SOX1 antibody 1:4000 R&D Systems									Relative gene expression (fold change)
	Nuclear PAX6 levels (A.U.)				Gene	2DDC RA _replicate1	2DDC RA_replicate2			rabbit GAPDH 1:2000 Invitrogen
	dSMADi	dSMADi+RA2D			NES	144.641	158.195												Target Gene	RA0D	RA1D	RA2D
	2.16588	2.91159			MEIS2	99.1084	83.9486												FOXG1	1	0.761875	0.00101705
	6.92707	3.04786			SOX21	68.29	61.4145												SIX3	1	0.702988	0.0337708
	6.8958	4.74675			HES3	64.6718	53.195												OTX2	0.554916	0.529046	1
	11.377	4.75352			TFPI	22.418	21.6967
	8.79263	4.9162			DLK1	22.2565	20.1228
	9.93588	4.95789			SOX4	10.3682	29.7466
	7.55973	6.20467			SOX3	21.1332	14.9719
	15.6808	6.81713			HES1	19.0182	16.2703
	8.71433	6.96846			SOX11	16.0456	11.3198
	10.1349	7.42892			NCAM1	7.37743	9.99827
	12.0143	7.46269			PAX6	5.59095	10.5108
	10.9527	7.83151			GBX2	5.49927	8.85901
	13.0539	7.95682			SOX1	4.07576	4.50677
	12.3317	8.01961			CXCR4	2.10641	2.48262
	10.3644	8.26883			AFP	2.11607	2.40358
	6.17558	8.50776			ZBTB16	1.40125	1.1275
	13.451	8.50866			NR2F2	1.50996	0.953555
	13.0373	8.69771			DES	0.779195	1.08687
	9.49431	8.69934			PDGFRA	0.723997	0.760044
	11.981	8.81972			TWIST1	0.801593	0.615443
	13.5349	9.47887			GSC	0.908915	0.295173
	8.7223	9.77636			SOX7	0.50325	0.455841
	7.08085	9.95798			TBX6	0.437117	0.180252
	11.0555	9.98661			GATA6	0.410981	0.136815
	6.1605	10.3479			TWIST2	0.264762	0.200998
	10.7353	10.4315			HNF4A	0.14747	0.202593
	13.359	10.4886			FOXC1	0.163126	0.091734
	16.0465	10.6635			HOPX	0.06308	0.165401
	13.8917	10.6906			NKX2-5	0.145389	0.046714
	14.7672	10.7173			CMKLR1	0.046915	0.089632
	14.9078	10.9557			T	0.038471	0.097354
	14.3915	11.2119			NODAL	0.10998	0
	14.3616	11.4153			MSGN1	0.073254	0
	9.88139	11.5043			HHEX	0.071195	0
	12.194	11.5881			MESP1	0.026286	0
	16.0583	11.8549			EOMES	0	0.023578
	9.13207	12.0057			GATA4	0	0.023155
	7.85338	12.167			GREM2	0.015081	0
	16.4455	12.2683			SOX17	0	0
	6.39183	12.7176			CER1	0	0
	8.33536	12.7379			PDX1	0	0
	10.0749	12.7783			HAND1	0	0
	14.6118	13.005			CDX2	0	0
	8.97017	13.0904			FOXF1	0	0
	7.52523	13.2041			TDO2	0	0
	10.5786	13.207			IL10	0	0
	21.7766	13.3062			GZMB	0	0
	11.6172	13.3271
	10.2042	13.3991
	13.2437	13.4451
	14.4657	13.527
	10.4583	13.5831
	14.0578	13.6824
	10.5024	13.9337
	15.7406	13.9801
	12.4928	14.0246
	10.3265	14.0583
	15.3843	14.0732
	9.03084	14.1378
	8.66957	14.1989
	13.8242	14.2968
	13.8447	14.3263
	10.4793	14.5412
	16.9734	14.6409
	10.2697	14.6926
	15.423	15.0403
	6.41795	15.1445
	8.66536	15.2974
	12.4911	15.3248
	12.1828	15.4215
	13.0359	15.4568
	4.84844	15.6187
	10.0011	15.6815
	12.4302	15.7873
	14.7826	15.8697
	11.5212	15.9457
	9.13492	16.4459
	15.9275	16.4557
	7.94499	16.5474
	11.1594	16.9361
	14.0409	17.0105
	13.7492	17.0155
	17.6258	17.0181
	6.45119	17.3467
	11.8375	17.4372
	9.61553	17.5106
	15.3922	17.5826
	15.2405	17.9279
	5.52001	17.9902
	12.1323	18.0029
	14.7818	18.0202
	14.4215	18.2561
	8.94343	18.339
	11.8952	18.351
	10.8101	18.4826
	10.2762	18.656
	15.545	18.7204
	15.9182	18.7356
	12.7876	19.1061
	8.56386	19.2222
	12.6974	19.3876
	13.1326	19.5968
	9.24047	19.6675
	16.4391	19.672
	13.2216	19.8165
	9.6296	20.172
	9.97976	20.1801
	11.8011	20.2132
	16.7811	20.6565
	11.8297	20.7764
	3.27365	20.8384
	14.0708	20.9151
	10.2357	20.9307
	12.0819	20.9924
	14.2178	21.0427
	6.14536	21.1842
	9.86771	21.4977
	7.20956	21.6963
	12.2522	21.7082
	14.8307	21.9176
	8.99121	22.1421
	9.87855	22.2272
	10.1308	22.2393
	15.0177	22.3129
	14.4439	22.3742
	15.8793	22.5039
	10.5551	22.6205
	13.3209	22.7392
	9.41142	22.9107
	20.1786	22.9186
	8.9599	23.0857
	17.6869	23.217
	14.6721	23.4224
	6.07046	23.5172
	12.6535	23.5377
	12.0999	23.6327
	19.2926	24.0664
	19.1859	24.1017
	11.8952	24.1774
	7.35385	24.276
	9.86851	24.3473
	11.8742	24.5786
	15.418	24.6356
	9.03842	24.6466
	12.7927	24.6594
	10.5443	24.7632
	12.5882	24.8084
	12.2237	24.9006
	10.864	24.9377
	13.2056	24.9539
	11.9894	25.0037
	15.8293	25.0273
	23.5843	25.114
	6.8979	25.1686
	7.84394	25.2071
	10.6003	25.2506
	8.56362	25.3831
	17.851	25.4327
	15.295	25.6093
	10.4718	25.6161
	11.308	25.6795
	10.7685	25.7165
	10.7538	25.7259
	11.1019	25.8456
	8.5236	25.9262
	9.60211	26.0236
	14.3262	26.0643
	10.8664	26.2997
	8.99374	26.5826
	15.7092	26.6727
	10.3175	26.7421
	15.1187	26.8064
	12.1968	26.8272
	10.6423	26.9003
	7.89639	26.9419
	10.971	27.0718
	13.0055	27.1778
	9.5644	27.1838
	14.2385	27.3021
	5.10677	27.3037
	12.3933	27.4066
	13.1224	27.413
	12.528	27.4736
	11.1403	27.7113
	16.6101	27.7363
	16.5876	27.811
	10.6634	27.9332
	12.9272	27.9712
	12.0623	28.0093
	16.7325	28.0205
	14.2762	28.1907
	7.11569	28.3192
	11.0437	28.3823
	13.3394	28.4596
	10.3359	28.4937
	16.985	28.6412
	23.8045	28.6743
	12.0696	28.729
	9.64956	28.8031
	10.9164	28.86
	18.0288	29.1138
	16.3681	29.175
	15.5558	29.2264
	12.1839	29.3138
	13.4871	29.5098
	9.86821	29.6053
	12.9103	29.7429
	18.2386	29.7779
	10.5314	30.0621
	17.2574	30.0931
	19.4829	30.0939
	8.22887	30.1165
	14.7815	30.2239
	8.03606	30.2661
	18.268	30.4225
	8.75072	30.5945
	14.9177	30.6989
	11.7858	30.705
	5.68648	30.7097
	10.8551	30.723
	9.77106	30.8182
	8.51859	30.8401
	9.62026	31.0204
	13.4834	31.0967
	17.2679	31.2957
	17.7616	31.2973
	9.87404	31.6865
	12.2567	31.8999
	12.599	31.9369
	11.527	32.1225
	8.93789	32.1227
	18.6573	32.134
	8.39079	32.4132
	15.0566	32.5219
	15.553	32.8361
	10.2509	32.915
	8.82953	32.9232
	16.0032	32.9276
	13.8708	33.0612
	10.7219	33.0681
	9.32121	33.0938
	15.5504	33.1807
	7.30656	33.5466
	30.1373	33.5775
	18.1213	33.6442
	6.15261	33.6774
	16.2069	33.7254
	12.6671	33.7495
	12.031	33.7675
	9.78489	33.8041
	7.52887	33.8528
	8.66015	33.882
	8.61264	34.0233
	9.26011	34.1301
	14.0329	34.1729
	19.1023	34.1927
	21.2712	34.2162
	6.83999	34.3135
	10.6551	34.3389
	24.5957	34.3429
	16.01	34.3843
	18.116	34.4331
	14.9734	34.5093
	15.6784	34.5667
	19.7875	34.7901
	11.0867	34.801
	10.0394	34.8378
	9.49431	34.9654
	14.5416	35.0985
	12.8291	35.1374
	14.2173	35.5215
	15.3425	35.5464
	11.3822	35.6786
	11.0514	35.7281
	15.3441	35.7405
	20.1072	35.9918
	33.8003	36.0187
	10.5886	36.2582
	15.1247	36.3539
	15.7236	36.3975
	14.0191	36.4494
	11.7902	36.4575
	16.4807	36.6177
	13.7855	36.7179
	8.9545	36.792
	19.6257	36.9331
	9.88613	36.9454
	16.6361	37.0056
	9.28061	37.1389
	11.7294	37.1643
	9.29462	37.2725
	17.4964	37.2787
	14.9749	37.3661
	15.8708	37.3791
	19.1507	37.4002
	8.64327	37.5058
	18.3378	37.5371
	13.6394	37.5679
	12.2488	37.7291
	14.4538	37.7396
	11.3202	37.8723
	13.3993	37.8939
	10.1243	37.8965
	11.3233	38.2259
	15.6746	38.3088
	22.1554	38.3784
	13.4337	38.4716
	15.5825	38.4972
	9.3507	38.6633
	21.6268	38.8942
	10.4897	38.914
	6.14007	39.1368
	11.3114	39.2891
	27.1556	39.5634
	15.0256	39.8174
	13.7698	39.9541
	10.5449	40.0008
	9.09886	40.1209
	10.5464	40.1789
	7.27625	40.3521
	12.1714	40.4048
	14.8033	40.4057
	10.0111	40.5318
	9.6325	40.6195
	9.69303	40.7524
	16.8703	40.8217
	5.03794	40.8937
	13.1252	40.9416
	9.20585	40.9818
	12.2395	40.9823
	6.37034	41.1494
	19.8298	41.2347
	9.64959	41.2755
	19.6372	41.3237
	16.1868	41.362
	21.4049	41.4345
	13.2931	41.5431
	16.9222	41.7489
	20.9249	41.7614
	7.16235	41.8564
	11.4163	41.9004
	6.08516	41.9107
	11.9376	41.9124
	18.7805	42.1573
	8.43413	42.161
	22.3185	42.3701
	15.8519	42.3957
	16.669	42.5847
	17.1434	42.645
	22.9754	42.7337
	9.77424	43.0083
	8.3859	43.0119
	18.7187	43.0264
	12.057	43.0395
	13.3181	43.2235
	7.92668	43.3115
	16.9313	43.3187
	10.2008	43.3332
	12.0455	43.3411
	7.30827	43.3913
	9.68809	43.4169
	12.8274	43.4177
	21.3931	43.4942
	9.92516	43.5378
	20.0055	43.5607
	16.7062	43.6238
	9.86335	43.7904
	6.43453	43.8219
	13.847	43.9378
	23.3586	44.0772
	15.2913	44.1261
	6.68082	44.1384
	13.2694	44.1508
	10.9549	44.1686
	12.0906	44.2713
	21.6189	44.3871
	13.8917	44.4246
	11.753	44.4494
	9.69185	44.5133
	13.1492	44.5885
	20.3643	44.5912
	14.0796	44.7526
	10.0483	44.8868
	30.0269	44.8869
	20.1437	44.9132
	8.22237	44.9386
	26.8702	45.0106
	11.3719	45.1003
	20.5558	45.1096
	14.4103	45.1419
	11.2286	45.169
	24.889	45.1706
	24.263	45.2889
	9.45446	45.3767
	4.59294	45.4916
	19.409	45.4949
	9.03072	45.5332
	17.0818	45.5338
	27.1991	45.5377
	14.1442	45.5877
	8.9633	45.6113
	16.4226	45.6414
	26.3892	45.7533
	9.22971	45.7887
	31.2923	45.7955
	11.2549	45.8176
	7.94308	45.8819
	9.18443	46.0026
	12.9247	46.0278
	20.9261	46.0344
	14.9564	46.062
	5.79884	46.1744
	20.8449	46.329
	11.892	46.4104
	9.84375	46.4409
	17.1467	46.4632
	12.4495	46.4918
	7.99166	46.5363
	16.861	46.6543
	12.5043	46.6868
	14.4827	46.7314
	10.0734	46.813
	10.7143	46.9123
	20.0488	46.9413
	39.2311	46.9673
	12.7284	46.9985
	31.4191	47.0184
	17.1438	47.0642
	7.48112	47.1186
	6.42034	47.1908
	8.77261	47.2603
	18.5743	47.2937
	7.91355	47.3432
	14.815	47.389
	11.9812	47.4444
	35.3102	47.5046
	12.8729	47.505
	8.00474	47.6578
	11.6064	47.6752
	17.2589	47.7591
	4.3946	47.8395
	18.7336	47.9667
	20.4231	48.0409
	39.3608	48.2969
	37.1067	48.4616
	38.9463	48.537
	7.39974	48.5668
	15.8973	48.5849
	17.5963	48.6411
	12.0451	48.7094
	9.74658	48.7798
	45.8634	48.813
	9.25092	48.8388
	11.7833	48.8734
	12.3398	48.8918
	18.04	48.9094
	20.1464	49.0536
	33.5497	49.1076
	12.7744	49.3057
	7.42794	49.3756
	29.7761	49.5494
	13.5582	49.6494
	7.82716	49.8023
	11.2147	49.8433
	8.02961	49.8785
	11.3836	49.8903
	22.2973	49.893
	12.202	49.975
	27.0584	50.011
	10.1626	50.1037
	22.6265	50.1158
	49.4265	50.1399
	10.7789	50.2036
	20.6185	50.2948
	12.7546	50.297
	9.67213	50.3538
	29.2245	50.3834
	26.0899	50.4488
	12.8319	50.4678
	28.0215	50.5027
	22.8072	50.5722
	27.0996	50.64
	41.6577	50.7117
	21.2632	50.7124
	28.139	50.7761
	8.06101	50.796
	14.6324	50.9276
	5.60844	50.9613
	29.7307	50.9953
	24.2692	50.9983
	11.8622	51.0895
	25.3398	51.1646
	25.526	51.4263
	13.2204	51.4381
	8.2092	51.6219
	38.4413	51.8554
	11.5178	51.9017
	30.0679	52.0404
	21.8819	52.0414
	20.5556	52.0658
	36.6905	52.1211
	6.23267	52.1495
	24.1466	52.1943
	10.2425	52.1971
	51.4553	52.3227
	26.1023	52.3474
	9.91235	52.3785
	43.3227	52.5935
	9.65436	52.6181
	8.59205	52.7134
	27.5907	52.856
	13.1138	52.8688
	43.2166	53.0119
	8.267	53.0486
	10.8142	53.071
	41.6249	53.1938
	13.3407	53.4076
	7.38441	53.5693
	52.239	53.5896
	28.344	53.8119
	13.0404	53.838
	12.3378	53.9086
	25.4993	54.298
	9.09617	54.3395
	30.7145	54.3736
	21.2479	54.4394
	42.9303	54.4847
	28.2734	54.5145
	25.0736	54.5276
	31.0946	54.5892
	28.5321	54.6264
	26.1023	54.6282
	33.7725	54.6287
	9.9393	54.6631
	29.5337	54.7279
	11.558	54.7763
	30.0357	54.8054
	10.5502	54.8931
	9.66957	55.0325
	52.4145	55.1146
	54.1214	55.1569
	25.5084	55.2662
	45.2172	55.2727
	23.2119	55.3073
	52.7077	55.3661
	23.0329	55.4488
	56.8018	55.4585
	16.2677	55.5596
	28.0899	55.5948
	41.6841	55.7492
	37.218	55.7991
	27.5259	55.8081
	45.0247	55.8125
	54.8598	55.8438
	9.24535	55.8739
	38.8786	55.9229
	15.0195	55.996
	20.3562	56.0267
	15.431	56.0343
	36.224	56.1222
	57.2627	56.144
	50.467	56.2121
	28.9246	56.2159
	44.9672	56.2202
	21.2554	56.2824
	20.3747	56.2951
	42.6025	56.3462
	6.70977	56.3982
	37.1898	56.503
	36.4879	56.6684
	30.4769	56.6824
	29.5777	56.6932
	45.6312	56.9355
	51.7407	56.9486
	26.6412	57.0158
	29.7773	57.0277
	13.8836	57.2226
	22.5822	57.3639
	6.67027	57.4178
	21.4933	57.4521
	48.1716	57.4551
	46.0721	57.6184
	20.3172	57.7147
	52.4796	57.836
	39.8105	57.8375
	58.5301	57.9728
	31.0817	58.0292
	24.9674	58.0728
	41.3174	58.0852
	49.3348	58.1452
	44.5387	58.2307
	19.2311	58.542
	11.8825	58.6039
	47.7393	58.6969
	38.3493	58.7249
	15.0806	58.7414
	19.6162	58.9572
	50.5266	58.9905
	35.9895	59.0053
	35.6618	59.0908
	34.0711	59.1385
	37.6858	59.1847
	39.622	59.2047
	46.4231	59.214
	54.6534	59.2271
	35.8355	59.2949
	50.5723	59.3215
	33.9513	59.3222
	28.0774	59.3691
	26.9068	59.4632
	39.1635	59.4743
	21.9781	59.532
	47.0636	59.535
	56.9451	59.7473
	51.6846	59.8435
	21.4086	59.8532
	48.9408	59.8919
	20.841	60.0473
	54.9789	60.0544
	31.7583	60.0632
	49.1649	60.0892
	33.6547	60.1167
	34.3528	60.1882
	54.8733	60.223
	41.9176	60.2552
	38.1504	60.3306
	5.93349	60.3411
	50.2951	60.3717
	38.9025	60.5531
	29.9889	60.5681
	32.1099	60.5862
	31.632	60.6296
	22.5741	60.6353
	19.766	60.685
	21.1163	60.7893
	44.7933	60.8032
	34.4592	60.9143
	50.2662	60.9302
	27.4453	60.9462
	34.8211	61.0324
	51.9675	61.1052
	53.3228	61.1072
	36.0039	61.1175
	18.697	61.165
	50.7946	61.1717
	50.9173	61.1888
	42.0523	61.2325
	48.2968	61.2626
	49.9488	61.2804
	8.16967	61.3142
	50.2225	61.3265
	26.2778	61.3293
	61.7801	61.3522
	30.0467	61.3771
	47.9689	61.4068
	17.7075	61.4234
	44.2729	61.4317
	48.4052	61.4608
	22.3622	61.5012
	50.7243	61.6528
	55.0836	61.9211
	35.1114	61.9219
	47.25	61.957
	50.6336	62.0494
	47.2074	62.066
	47.8414	62.1581
	48.2105	62.2106
	35.0997	62.2437
	33.8532	62.2719
	62.2018	62.314
	61.9826	62.4689
	53.5168	62.483
	35.8081	62.5573
	42.4207	62.6826
	38.6728	62.7096
	58.959	62.7472
	49.5082	62.7836
	43.9023	62.8265
	41.5289	62.8315
	35.713	62.8367
	50.3021	63.0163
	41.2742	63.0425
	17.9154	63.0664
	24.9968	63.0993
	18.7056	63.202
	40.8674	63.2153
	41.8105	63.259
	20.2588	63.2936
	49.5638	63.3587
	27.2211	63.3661
	28.1894	63.4467
	46.6518	63.5278
	50.0469	63.5855
	31.2789	63.6131
	42.7248	63.6401
	43.8693	63.6555
	58.0678	63.6713
	57.1521	63.675
	31.5028	63.6884
	44.2977	63.7034
	51.7662	63.7467
	41.5949	63.7702
	43.3444	63.7818
	45.139	63.7838
	51.5051	63.8286
	43.3685	63.9252
	47.8875	63.9421
	35.7567	63.9727
	44.2106	64.0095
	46.7251	64.0299
	43.764	64.0553
	25.7479	64.0836
	30.5504	64.0948
	45.9301	64.1568
	49.4337	64.229
	35.603	64.2331
	47.7686	64.2472
	52.2717	64.3767
	52.5383	64.3886
	56.8882	64.4146
	23.5423	64.4188
	43.5673	64.4196
	49.8475	64.4211
	54.351	64.4212
	42.8679	64.4226
	41.4751	64.4544
	35.2597	64.5357
	20.7803	64.6151
	38.7712	64.6229
	53.5796	64.6246
	51.7161	64.65
	48.9597	64.6815
	25.1497	64.6908
	25.2432	64.7266
	40.9532	64.7377
	28.1622	64.7736
	34.6226	64.8038
	55.4506	64.8173
	32.0169	64.8728
	36.2624	64.8741
	45.6579	64.9136
	29.388	64.9209
	24.6034	64.9331
	21.0896	65.0272
	43.7502	65.0432
	20.0595	65.114
	51.973	65.1416
	28.8217	65.1467
	46.4789	65.1594
	48.0209	65.1865
	54.0094	65.2108
	45.6079	65.2308
	43.4745	65.234
	39.0114	65.2359
	42.7672	65.2575
	22.1584	65.2831
	33.4962	65.2833
	40.3946	65.2871
	60.1129	65.2994
	37.2522	65.304
	40.6307	65.4231
	51.8553	65.4529
	45.3562
	49.2996
	42.1219
	25.155
	44.4136
	26.3759
	38.7124
	44.1232
	22.2484
	46.3939
	38.1419
	47.6508
	44.1114
	40.7499
	38.0235
	41.9055
	39.5012
	53.0215
	48.6926
	49.6707
	26.8427
	45.2882
	47.0571
	31.876
	59.2489
	38.7883
	40.927
	29.4971
	44.8796
	48.4847
	53.3285

## Sheet: Suppl Fig 2
	Supplementary Figure 2
																														2e
	2c	rabbit LMX1A antibody 1:4000, Merk Millipore															2d	rabbit LMX1A antibody 1:4000, Merk Millipore
		goat FOXA2 antibody 1:4000. R&D Systems																goat FOXA2 antibody 1:4000. R&D Systems													FPKM values
		mouse NKX2.2 antibody 1:100. DSHB																mouse PAX3 antibody 1:40, DSHB												Gene	ESC#1	ESC#2	2DDC #1	2DDC #2	9DDC #1	9 DDC#2	14 DDC #1	14DDC #2
		mouse ACTIN antibody 1:4000, Seven Hills Bioreagents																mouse ACTIN antibody 1:4000, Seven Hills Bioreagents												WNT1	0	0	0	0.06671	0	0.02643	0	0
		For FOXA2 and NKX2.2 the same membrane was used and the loading control is the same.(Membrain was cut before primary antibodies incubation).																												AXIN2	11.933	11.1427	6.50189	4.8346	8.30227	8.17371	7.61768	7.02281
																														FGF8	3.0624	1.11299	0.568182	0.369906	0.392366	0.246004	0.198913	0.118448

## Sheet: Suppl Fig 5
	Supplementary Figure 5
	5a					5c
	Gene_name	9DDC_rep#1 (FPKM)	9DDC_rep#2 (FPKM)					TH+/HuC/D (%)				LMX1B+/TH+ (%)
	VTN	28.0971	26.0693				Line HS980	Line HS401	Line SM55	Line SM56	Line HS980	Line HS401	Line SM55	Line SM56
	CORIN	40.3976	44.0342				74.6155	66.3618	58.3039	75.5495	66.9246	85.8379	65.3396	85.0703
	ARX	56.4761	51.8371				89.2329	51.7093	56.0083	51.3331	89.4075	70.9068	61.3953	97.1663
	SHH	103.604	187.756				93.5386	70.0011	61.4088	74.0903	84.7852	87.705	74.2148	74.0903
	FERD3L	72.6889	59.8769			Mean	85.7956	62.6907	58.5737	66.9909	80.3724	81.4832	66.9832	85.4423
	SLIT2	95.9425	85.7372			SD	8.09865	7.9059	2.213	11.0878	9.69446	7.51742	5.36102	9.42443
	SULF2	177.711	172.365
	Gene_name	12DDC_rep#1 (FPKM)	12DDC_rep#2 (FPKM)
	VTN	94.3136	81.1712
	CORIN	212.202	224.771
	ARX	175.418	153.131
	SHH	258.845	202.099
	FERD3L	129.559	112.822
	SLIT2	276.119	301.755
	SULF2	240.288	261.233
	Gene_name	14DDC_rep#1 (FPKM)	14DDC_rep#2 (FPKM)
	VTN	178.102	129.905
	CORIN	190.751	262.707
	ARX	129.949	95.4172
	SHH	152.155	78.9215
	FERD3L	74.6738	115.669
	SLIT2	150.16	275.452
	SULF2	176.179	228.063
	Gene_name	21DDC_rep#1 (FPKM)	21DDC_rep#2 (FPKM)
	VTN	4.89991	2.59872
	CORIN	62.8451	57.9621
	ARX	50.1835	38.8041
	SHH	59.219	50.3685
	FERD3L	61.1557	38.1749
	SLIT2	127.289	114.929
	SULF2	151.141	122.125

## Sheet: Suppl Fig 6
	Supplementary Figure 6
	Patching cell id	DDC	Sodium current amplitude (pA)	Potassium current amplitude (pA)
	191104 C2	35	0	0
	191104 C5	35	0	0
	191104 C6	35	-70.2071	286.849
	191104 C7	35	-21.7715	238.849
	191205 C1	36	0	0
	191205 C3	36	0	0
	191205 C4	36	0	0
	191205 C5	36	0	0
	191205 C6	36	-137.305	528.588
	191205 C8	36	-34.3578	402.654
	191205 C9	36	-166.86	612.559
	191205 C10	36	0	0
	191205 C11	36	-116.251	477.621
	191205 C15	36	-119.35	348.789
	191205	36	-39.0617	714.722
	191205 C16	36	0	0
	191205 C17	36	0	0
	191107 C2	38	-93.4748	540.07
	191107 C3	38	-81.2603	557.167
	191107 C5	38	-66.416	587.271
	191107 C7	38	0	0
	191107 C9	38	-376.849	961.041
	191107 C11	38	-126.84	543.936
	191107 C12	38	-322.025	616.086
	191107 C13	38	-165.464	523.013
	191112 C1	40	0	0
	191112 C2	40	0	0
	191112 C3	40	-158.353	494.113
	191112 C4	40	-143.103	743.738
	191112 C5	40	-73.8187	747.104
	191112 C6	40	-75.9202	395.881
	191112 C7	40	-197.913	343.468
	191112 C8	40	-36.4655	496.371
	191112 C9	40	-346.738	411.929
	191112 C11	40	0	0
	191112 C15	40	0	0
	191112 C16	40	-141.132	294.049
	191118 C1	49	-11.7154	591.922
	191118 C2	49	0	0
	191118 C3	49	0	0
	191118 C4	49	-31.4073	464.198
	191118 C5	49	-82.0193	1153.33
	191118 C6	49	-37.0558	437.187
	191118 C7	49	-221.986	434.142
	191118 C8	49	-175	485.4
	191122 C1	53	-95.9614	312.364
	191122 C2	53	-274.621	700.11
	191122 C3	53	0	0
	191122 C5	53	-261.922	685.344
	191122 C6	53	-202.548	970.547
	191129 C1	60	-42.4178	920.107
	191129 C2	60	0	0
	191129 C3	60	-104.119	334.723
	191129 C4	60	-227.161	578.503
